# Supplementary material for: The First De Novo Transcriptome Assembly and Transcriptomic Dynamics of the Mangrove Tree Rhizophora stylosa Griff. (Rhizophoraceae)
Source: Int J Mol Sci. 2021 Nov 4;22(21):11964. doi: 10.3390/ijms222111964 (PMC8584393; doi:10.3390/ijms222111964)
Supplement: Supplementary file 1 [file ijms-22-11964-s001.zip]

Archive with 2 entries (2 files):
- Supplementary_Figures.pdf
- Supplementary_Tables_Oct_28th.xlsx
