# Supplementary material for: The First De Novo Transcriptome Assembly and Transcriptomic Dynamics of the Mangrove Tree Rhizophora stylosa Griff. (Rhizophoraceae)
Source: Int J Mol Sci. 2021 Nov 4;22(21):11964. doi: 10.3390/ijms222111964 (PMC8584393; doi:10.3390/ijms222111964)
Supplement: Supplementary file 1 [file ijms-22-11964-s001.zip › Supplementary_Tables_Oct_28th.xlsx]

## Sheet: Table_S1_morphology
Table S1_ Mean of measured morphological traits for 12 individual of R. stylosa tree (6 from each of the oceanside and the riverside).
The average soil salinity is given in the most right column. (***=P<0.0001; **=P<0005).
	Height (m)	Diameter at breast height (DBH) (cm)	Leaf length (cm)	Leaf Width (cm)	Salinity (%)
Oceanside	0.9***	18.2***	2.8**	2.7**	3.5***
Riverside	3.1**	53.6**	6.9**	4.1**	2***

## Sheet: Table_S2_raw reads
Table_S2_Summary of transcriptome sequencing data
Samples	number of reads	sum length (bp)	minimim length	average length	maximum length	N50	Q20(%)	Q30(%)
Oceanside_1_R1.fastq	29606341	4076448820	35	137.7	151	151	96.25	93.84
Oceanside_1_R2.fastq	29606341	4080046576	35	137.8	151	151	95.32	92.58
Oceanside_2_R1.fastq	23340740	3332061806	35	142.8	151	151	98.13	96.31
Oceanside_2_R2.fastq	23340740	3333373992	35	142.8	151	151	97	94.58
Oceanside_3_R1.fastq	30436686	4203385487	35	138.1	151	151	97.04	95.01
Oceanside_3_R2.fastq	30436686	4207502356	35	138.2	151	151	95.9	93.35
Oceanside_4_R1.fastq	19728626	2745055589	35	139.1	151	150	96.72	94.49
Oceanside_4_R2.fastq	19728626	2747481588	35	139.3	151	150	95.56	92.72
Oceanside_5_R1.fastq	31490641	4256854564	35	135.2	151	151	95.85	93.58
Oceanside_5_R2.fastq	31490641	4262369126	35	135.4	151	151	94.61	91.75
Oceanside_6_R1.fastq	28602358	3626092896	35	126.8	151	151	92.92	89.86
Oceanside_6_R2.fastq	28602358	3634933914	35	127.1	151	151	91.62	87.76
Riverside_1_R1.fastq	18805238	2700152393	35	143.6	151	151	98.04	96.06
Riverside_1_R2.fastq	18805238	2701078232	35	143.6	151	151	97	94.46
Riverside_2_R1.fastq	21462333	3062189529	35	142.7	151	151	97.36	94.77
Riverside_2_R2.fastq	21462333	3063321413	35	142.7	151	151	96.64	93.95
Riverside_3_R1.fastq	32307288	4538060114	35	140.5	151	151	96.68	93.69
Riverside_3_R2.fastq	32307288	4541146753	35	140.6	151	151	96.35	93.53
Riverside_4_R1.fastq	30987101	4437645961	35	143.2	151	151	98	95.9
Riverside_4_R2.fastq	30987101	4439137073	35	143.3	151	151	97.04	94.45
Sum	533534704	73988338182

## Sheet: Table_S3_After trimming
Table_S3_Summary of transcriptome sequencing data after trimming
Samples	number of reads	sum length (bp)	minimim length	average length	maximum length	N50	Q20(%)	Q30(%)
Oceanside_1_R1.fastq	26166354	3636667496	36	139	151	150	99.23	97.79
Oceanside_1_R2.fastq	26166354	3633725821	36	138.9	151	150	99.28	97.95
Oceanside_2_R1.fastq	21913941	3104549551	36	141.7	151	150	99.4	98.2
Oceanside_2_R2.fastq	21913941	3093283733	36	141.2	151	150	99.29	97.95
Oceanside_3_R1.fastq	27479650	3842618118	36	139.8	151	150	99.31	98.01
Oceanside_3_R2.fastq	27479650	3835419583	36	139.6	151	150	99.26	97.89
Oceanside_4_R1.fastq	17642281	2473370990	36	140.2	151	150	99.29	97.94
Oceanside_4_R2.fastq	17642281	2464395250	36	139.7	151	150	99.2	97.73
Oceanside_5_R1.fastq	27216034	3776286372	36	138.8	151	150	99.29	97.98
Oceanside_5_R2.fastq	27216034	3763756877	36	138.3	151	150	99.22	97.82
Oceanside_6_R1.fastq	22033495	2895109529	36	131.4	151	146	99.2	97.81
Oceanside_6_R2.fastq	22033495	2871329331	36	130.3	151	147	99.08	97.53
Riverside_1_R1.fastq	17713102	2508364558	36	141.6	151	150	99.36	98.09
Riverside_1_R2.fastq	17713102	2498651647	36	141.1	151	150	99.25	97.85
Riverside_2_R1.fastq	20053703	2802962708	36	139.8	151	150	99.04	97.31
Riverside_2_R2.fastq	20053703	2811198137	36	140.2	151	150	99.22	97.74
Riverside_3_R1.fastq	29929473	4118363891	36	137.6	151	150	98.85	96.86
Riverside_3_R2.fastq	29929473	4159585750	36	139	151	150	99.17	97.61
Riverside_4_R1.fastq	29308276	4123503437	36	140.7	151	150	99.3	97.94
Riverside_4_R2.fastq	29308276	4111208278	36	140.3	151	150	99.23	97.78
Sum	478912618	66524351057					99.2235	97.789

## Sheet: Table_S4_assembly stats
Table_S4_Summary of transcriptome assembly quality
Assembly	number of transcripts	sum length (bp)	minimum length	average length	maximum length	N50	% GC
Trinity_transcripts_longer_than_300bp.fasta	286231	267499786	300	934.6	13191	1381	41.44
Trinity_transcripts_longer_than_300bp_clustered_95.fasta	200491	182997418	300	912.7	13191	1334	41.44

## Sheet: Table_S5_mappingRate
Table_S5_Percentage of reads mapped back to R. stylosa transcriptome. S1-S4, S7, S10: Riverside samples; S5, S6, S8, S9: Oceanside samples.
Samples	Reads aligned 1 time (%)	Reads aligned >1 times (%)	Overall alignment rate (%)
S1	30.53	66.42	98.28	96.95
S2	25.67	68.46	96.7	94.13
S3	25.79	69.8	97.49	95.59
S4	32.59	58.23	93.21	90.82
S5	28.92	62.89	94.97	91.81
S6	27.92	63.81	94.82	91.73
S7	28.67	67.24	97.49	95.91
S8	37.98	57.72	98.78	95.7
S9	27.96	63.1	94.98	91.06
S10	42.3	54.18	97.84	96.48
Average	30.833	63.185	96.456	94.018

## Sheet: S6_Blastx
Table S6_BLASTxHits for the whole transcriptome
query	subject	percentage of identical matches	alignment length (sequence overlap)	number of mismatches	number of gap openings	start of alignment in query	end of alignment in query	start of alignment in subject	end of alignment in subject	expect value	bit score
TRINITY_DN108828_c0_g1_i1	R13L1_ARATH	52.308	65	31	0	359	165	39	103	2.21e-14	71.2
TRINITY_DN108828_c1_g2_i1	R13L1_ARATH	39.881	336	174	8	1267	293	4	322	3.39e-59	214
TRINITY_DN108828_c1_g2_i1	R13L1_ARATH	54.444	90	39	1	266	3	375	464	6.04e-24	110
TRINITY_DN108828_c1_g2_i4	R13L1_ARATH	42.589	479	244	10	1400	3	4	464	4.12e-111	358
TRINITY_DN108828_c1_g2_i5	R13L1_ARATH	45.726	234	114	4	680	3	236	464	3.25e-55	192
TRINITY_DN108828_c1_g3_i1	R13L1_ARATH	41.071	112	55	3	319	5	236	343	2.69e-15	73.2
TRINITY_DN108801_c1_g1_i1	FRS5_ARATH	56.481	108	43	2	470	781	72	179	1.01e-15	82.4
TRINITY_DN108801_c1_g1_i2	FRS5_ARATH	56.481	108	43	2	470	781	72	179	6.19e-15	82
TRINITY_DN108801_c1_g1_i3	FRS5_ARATH	54.717	106	44	2	437	742	74	179	5.83e-20	94.7
TRINITY_DN108801_c1_g1_i5	FRS5_ARATH	56.481	108	43	2	1177	1488	72	179	1.25e-14	82
TRINITY_DN108801_c1_g1_i8	FRS5_ARATH	54.717	106	44	2	437	742	74	179	3.64e-19	94.4
TRINITY_DN108801_c2_g1_i1	KLDC4_MOUSE	38.217	471	256	12	180	1562	33	478	2.44e-95	312
TRINITY_DN108801_c2_g1_i2	KLDC4_MOUSE	37.195	492	260	15	180	1616	33	488	7.01e-90	293
TRINITY_DN108829_c0_g1_i1	5NTC_DICDI	30.882	408	239	6	649	1752	95	499	1.75e-53	199
TRINITY_DN108829_c0_g1_i2	5NTC_DICDI	28.958	518	297	9	649	2082	95	581	2.17e-59	214
TRINITY_DN108829_c0_g1_i3	5NTC_DICDI	28.764	518	298	9	649	2082	95	581	1.89e-58	213
TRINITY_DN108829_c0_g1_i5	5NTC_DICDI	31.806	371	213	5	649	1641	95	465	1.93e-50	191
TRINITY_DN108829_c0_g1_i6	5NTC_DICDI	30.825	412	259	8	649	1827	95	499	6.24e-51	192
TRINITY_DN108829_c0_g1_i7	5NTC_DICDI	28.927	522	317	11	649	2157	95	581	1.23e-56	207
TRINITY_DN108829_c0_g1_i8	5NTC_DICDI	31.733	375	233	7	649	1716	95	465	4.27e-48	184
TRINITY_DN108829_c0_g1_i9	5NTC_DICDI	31.806	371	213	5	649	1641	95	465	7.84e-51	191
TRINITY_DN108829_c0_g1_i10	5NTC_DICDI	39.073	151	88	2	460	900	95	245	3.33e-23	105
TRINITY_DN108822_c1_g1_i3	RNFT2_HUMAN	31.864	295	192	7	714	1586	155	444	8.05e-38	149
TRINITY_DN108822_c1_g1_i7	RNFT2_HUMAN	52.857	70	32	1	1	210	376	444	5.53e-17	80.5
TRINITY_DN108822_c1_g1_i8	RNFT1_HUMAN	24.561	285	196	11	402	1241	48	318	1.68e-09	63.5
TRINITY_DN108822_c1_g1_i9	RNFT2_HUMAN	32.881	295	189	7	752	1624	155	444	3.84e-40	155
TRINITY_DN108822_c1_g1_i10	RNFT2_HUMAN	32.881	295	189	7	714	1586	155	444	3.29e-40	155
TRINITY_DN108822_c1_g1_i12	RNFT2_HUMAN	31.034	319	205	8	1048	1992	137	444	1.16e-37	150
TRINITY_DN108822_c1_g4_i1	RNFT1_DANRE	52	50	24	0	1335	1484	351	400	3.27e-11	68.9
TRINITY_DN108843_c0_g1_i2	PP367_ARATH	42.631	631	325	3	249	2123	23	622	0	558
TRINITY_DN108843_c0_g1_i3	PP449_ARATH	42.444	622	325	3	249	2108	30	620	2.92e-178	535
TRINITY_DN108835_c0_g1_i1	C3H30_ARATH	62.64	447	107	18	1	1269	306	716	6.07e-133	404
TRINITY_DN108835_c0_g1_i2	C3H30_ARATH	60.667	450	111	18	1	1269	306	716	3.34e-121	377
TRINITY_DN108835_c0_g1_i4	C3H30_ARATH	64.043	470	116	15	3	1346	278	716	1.16e-157	469
TRINITY_DN108835_c0_g2_i1	C3H66_ARATH	45.853	434	170	10	1	1275	110	487	2.75e-105	328
TRINITY_DN108835_c0_g2_i2	C3H66_ARATH	47.189	587	214	15	1	1740	110	607	7e-137	418
TRINITY_DN108835_c0_g2_i4	C3H66_ARATH	65.491	397	116	7	365	1531	11	394	1.18e-160	475
TRINITY_DN108835_c0_g2_i5	C3H66_ARATH	50	684	247	18	612	2639	11	607	0	565
TRINITY_DN108835_c0_g2_i6	C3H66_ARATH	50.437	686	243	18	403	2436	11	607	2.41e-180	541
TRINITY_DN108835_c0_g2_i8	C3H66_ARATH	54.159	565	172	15	612	2252	11	506	5.74e-164	489
TRINITY_DN108832_c1_g1_i2	GT14A_ARATH	50	172	86	0	124	639	276	447	3.82e-59	201
TRINITY_DN108832_c1_g1_i3	GT14A_ARATH	53.952	291	134	0	504	1376	98	388	9.54e-106	324
TRINITY_DN108832_c1_g1_i4	GT14A_ARATH	51.143	350	171	0	841	1890	98	447	1.21e-116	363
TRINITY_DN108832_c1_g1_i6	GT14C_ARATH	45.946	259	102	2	507	1283	57	277	6.13e-68	223
TRINITY_DN108832_c1_g1_i7	GT14A_ARATH	50.239	209	104	0	1188	1814	239	447	6.89e-83	244
TRINITY_DN108832_c1_g1_i7	GT14A_ARATH	48.718	117	60	0	841	1191	98	214	6.89e-83	87.4
TRINITY_DN108856_c1_g1_i1	CDC5L_ARATH	76.923	806	181	3	142	2553	1	803	0	1125
TRINITY_DN108856_c1_g1_i4	CDC5L_ARATH	76.507	813	186	3	142	2574	1	810	0	1124
TRINITY_DN108846_c1_g1_i1	ISAM1_ARATH	83.333	30	5	0	261	350	35	64	2.54e-09	58.5
TRINITY_DN108846_c1_g1_i2	ISAM1_ARATH	62.766	94	20	2	261	536	35	115	1.59e-28	106
TRINITY_DN108846_c1_g2_i1	PP292_ARATH	46.174	745	392	4	124	2349	16	754	0	631
TRINITY_DN108846_c1_g2_i2	PP292_ARATH	46.543	752	393	4	124	2370	16	761	0	628
TRINITY_DN108846_c1_g2_i3	PP292_ARATH	46.309	745	391	4	124	2349	16	754	0	621
TRINITY_DN108846_c1_g3_i1	ISAM1_ARATH	93.478	46	3	0	1168	1305	81	126	1.73e-22	97.1
TRINITY_DN108846_c1_g3_i2	ISAM1_ARATH	90.909	44	4	0	54	185	83	126	9.69e-21	91.7
TRINITY_DN108846_c1_g3_i3	ISAM1_ARATH	90.909	44	4	0	54	185	83	126	8.8e-23	91.7
TRINITY_DN108846_c1_g4_i1	PP130_ARATH	62.356	433	158	2	164	1462	10	437	0	550
TRINITY_DN108812_c0_g1_i2	PDR1_TOBAC	74.045	1414	359	3	386	4627	29	1434	0	2035
TRINITY_DN108812_c0_g1_i3	AB40G_ARATH	71.791	709	189	3	1	2127	267	964	0	1047
TRINITY_DN108812_c0_g1_i3	AB40G_ARATH	21.67	503	349	14	79	1533	944	1419	9.44e-16	85.5
TRINITY_DN108812_c0_g1_i3	AB40G_ARATH	33.333	90	59	1	1774	2040	164	253	8.22e-07	56.6
TRINITY_DN108870_c0_g1_i1	EFTS_SYNP2	64.39	205	72	1	1102	491	4	208	1.09e-84	268
TRINITY_DN108870_c0_g1_i1	EFTS_SYNP2	61.905	126	47	1	379	5	4	129	1.72e-46	167
TRINITY_DN108870_c0_g1_i3	EFTS_MICAN	64.368	87	30	1	262	5	43	129	1.14e-33	119
TRINITY_DN108810_c0_g1_i1	E70B1_ARATH	40.674	445	242	5	1035	2369	196	618	8.96e-107	347
TRINITY_DN108810_c0_g1_i2	E70B1_ARATH	46.798	203	107	1	1	609	218	419	2.32e-60	202
TRINITY_DN108810_c0_g1_i4	E70B1_ARATH	40.667	450	245	5	956	2305	196	623	1.1e-107	348
TRINITY_DN108840_c0_g1_i1	RIR2A_ARATH	83.281	317	53	0	2049	2999	25	341	0	567
TRINITY_DN108840_c0_g1_i2	DEK_HUMAN	34.783	138	79	6	519	923	57	186	1.58e-12	73.6
TRINITY_DN108840_c0_g1_i3	RIR2A_ARATH	84.615	182	28	0	197	742	20	201	2.09e-113	332
TRINITY_DN108840_c1_g1_i1	MDHP_ARATH	86.527	334	43	2	332	1333	60	391	0	583
TRINITY_DN108840_c1_g1_i9	MDHP_ARATH	86.826	334	42	2	332	1333	60	391	0	582
TRINITY_DN108840_c1_g1_i13	MDHP_ARATH	89.86	286	28	1	305	1162	66	350	0	522
TRINITY_DN108804_c1_g1_i1	EIN3_ARATH	62.037	648	195	17	369	2219	1	628	0	728
TRINITY_DN108804_c1_g1_i4	EIL1_ARATH	56.667	630	215	16	366	2219	1	584	0	629
TRINITY_DN108804_c1_g1_i6	EIN3_ARATH	61.883	648	196	17	406	2256	1	628	0	753
TRINITY_DN108804_c1_g1_i8	EIN3_ARATH	62.09	641	199	17	369	2198	1	628	0	724
TRINITY_DN108883_c0_g2_i1	KN14E_ARATH	35.537	121	78	0	1	363	647	767	1.25e-11	64.7
TRINITY_DN108883_c0_g2_i3	KN14E_ARATH	74.214	1241	313	4	357	4067	22	1259	0	1773
TRINITY_DN108880_c0_g1_i1	Y3482_ARATH	65.981	632	189	10	578	2407	1	628	0	799
TRINITY_DN108880_c0_g1_i3	Y3482_ARATH	64.629	458	144	4	578	1897	1	458	0	580
TRINITY_DN108880_c0_g1_i3	Y3482_ARATH	67.677	198	53	8	1974	2546	457	650	0	237
TRINITY_DN108880_c0_g1_i8	Y3482_ARATH	64.107	638	197	13	669	2498	17	650	0	759
TRINITY_DN108880_c0_g1_i8	Y3482_ARATH	65	40	14	0	578	697	1	40	2.54e-08	62
TRINITY_DN108880_c0_g1_i10	Y3482_ARATH	65.691	615	182	12	924	2693	40	650	0	759
TRINITY_DN108878_c0_g2_i1	RT03_PETHY	84.375	32	5	0	1292	1387	149	180	2.49e-07	57
TRINITY_DN108878_c0_g3_i2	ATPAM_OENBI	94.51	510	28	0	137	1666	1	510	0	984
TRINITY_DN108878_c0_g3_i3	ATPAM_OENBI	94.695	509	27	0	521	2047	1	509	0	985
TRINITY_DN108823_c0_g1_i2	SUV3L_ARATH	65.644	815	239	9	444	2888	1	774	0	1071
TRINITY_DN108823_c0_g1_i3	SUV3L_ARATH	65.644	815	239	9	444	2888	1	774	0	1071
TRINITY_DN108852_c0_g1_i3	PPR9_ARATH	68.328	622	193	3	143	2005	38	656	0	893
TRINITY_DN108852_c0_g1_i5	PPR9_ARATH	68.167	622	194	3	167	2029	38	656	0	891
TRINITY_DN108852_c0_g1_i7	PPR9_ARATH	68.328	622	193	3	143	2005	38	656	0	895
TRINITY_DN108857_c1_g1_i1	GT14B_ARATH	71.556	225	59	1	148	807	1	225	1.07e-93	288
TRINITY_DN108857_c1_g1_i1	GT14B_ARATH	82.857	35	6	0	888	992	225	259	4.96e-11	67
TRINITY_DN108857_c1_g1_i2	GT14B_ARATH	73.333	270	67	1	72	866	1	270	2.16e-126	370
TRINITY_DN108857_c1_g1_i3	GT14B_ARATH	67.839	199	59	1	148	729	1	199	6.26e-72	233
TRINITY_DN108857_c1_g1_i3	GT14B_ARATH	88.732	71	8	0	864	1076	200	270	4.24e-36	139
TRINITY_DN108857_c1_g1_i4	GT14B_ARATH	74.074	270	65	1	148	942	1	270	1.07e-126	372
TRINITY_DN108857_c2_g1_i1	PPR27_ARATH	56.173	162	69	2	393	875	446	606	1.02e-44	167
TRINITY_DN108857_c2_g1_i1	PPR27_ARATH	26.543	162	103	1	405	842	275	436	6.06e-13	74.3
TRINITY_DN108857_c2_g1_i1	PPR27_ARATH	29.787	141	95	1	405	827	314	450	2.43e-12	72.4
TRINITY_DN108857_c2_g1_i1	PPR27_ARATH	27.586	145	104	1	393	827	341	484	2.69e-11	69.3
TRINITY_DN108857_c2_g1_i1	PPR27_ARATH	31.852	135	86	2	399	794	203	334	5.93e-09	61.6
TRINITY_DN108857_c2_g1_i2	PPR27_ARATH	57.555	589	235	5	234	1961	20	606	0	677
TRINITY_DN108857_c2_g1_i3	PPR27_ARATH	56.173	162	69	2	393	875	446	606	4.96e-43	167
TRINITY_DN108857_c2_g1_i3	PPR27_ARATH	26.543	162	103	1	405	842	275	436	1.61e-12	74.3
TRINITY_DN108857_c2_g1_i3	PPR27_ARATH	29.787	141	95	1	405	827	314	450	6.26e-12	72.4
TRINITY_DN108857_c2_g1_i3	PPR27_ARATH	27.586	145	104	1	393	827	341	484	6.58e-11	69.3
TRINITY_DN108857_c2_g1_i3	PPR27_ARATH	31.852	135	86	2	399	794	203	334	1.3e-08	61.6
TRINITY_DN108857_c2_g1_i4	PPR27_ARATH	57.216	589	237	5	234	1961	20	606	0	655
TRINITY_DN108857_c2_g1_i5	PPR27_ARATH	55.625	160	69	2	399	875	448	606	3.1e-42	161
TRINITY_DN108857_c2_g1_i5	PPR27_ARATH	32.353	170	103	3	330	803	203	372	4.38e-16	84.3
TRINITY_DN108857_c2_g1_i5	PPR27_ARATH	26.23	183	126	1	306	827	268	450	5.45e-15	80.9
TRINITY_DN108857_c2_g1_i5	PPR27_ARATH	28.395	162	100	1	405	842	275	436	8.65e-15	80.5
TRINITY_DN108857_c2_g1_i5	PPR27_ARATH	30.496	141	97	1	405	827	345	484	1.11e-13	77
TRINITY_DN108857_c2_g1_i5	PPR27_ARATH	23.265	245	133	4	234	803	20	264	3.89e-08	59.3
TRINITY_DN108857_c2_g1_i7	PPR27_ARATH	42.424	66	27	1	237	401	21	86	3.13e-08	55.5
TRINITY_DN108857_c2_g1_i9	PPR27_ARATH	55.822	292	126	3	1	870	316	606	1.39e-100	312
TRINITY_DN108857_c2_g1_i9	PPR27_ARATH	32.971	276	180	3	7	822	210	484	8.97e-42	157
TRINITY_DN108857_c2_g1_i9	PPR27_ARATH	31.461	267	179	2	1	789	173	439	5.57e-35	138
TRINITY_DN108857_c2_g1_i9	PPR27_ARATH	27.099	262	164	4	112	837	182	436	1.6e-25	111
TRINITY_DN108857_c2_g1_i10	PPR27_ARATH	56.357	527	216	4	234	1778	20	544	0	607
TRINITY_DN108857_c2_g1_i10	PPR27_ARATH	31.731	312	205	4	531	1460	274	579	1.13e-42	167
TRINITY_DN108857_c2_g1_i10	PPR27_ARATH	24.691	243	166	5	507	1217	371	602	1.42e-14	81.3
TRINITY_DN108857_c3_g1_i1	KPYC1_ORYSJ	91.082	527	47	0	158	1738	1	527	0	993
TRINITY_DN108857_c3_g1_i2	KPYC2_ORYSJ	88.571	455	52	0	5	1369	1	455	0	840
TRINITY_DN108857_c3_g1_i5	KPYC1_ORYSJ	90.512	527	50	0	186	1766	1	527	0	983
TRINITY_DN108857_c3_g1_i9	KPYC1_ORYSJ	91.651	527	44	0	146	1726	1	527	0	1001
TRINITY_DN108818_c1_g1_i2	LMD2A_DICDI	26.277	411	279	9	1000	2211	189	582	5.68e-36	150
TRINITY_DN108818_c1_g1_i3	LMBD2_XENLA	23.602	322	220	7	560	1483	142	451	5.79e-32	102
TRINITY_DN108818_c1_g1_i3	LMBD2_XENLA	23.902	205	138	7	1593	2165	447	647	5.79e-32	59.3
TRINITY_DN108818_c1_g1_i5	LMD2A_DICDI	28.198	383	254	6	587	1714	136	504	1.07e-35	143
TRINITY_DN108818_c1_g1_i5	LMD2A_DICDI	25.676	74	52	3	1747	1968	508	578	1.07e-35	30.8
TRINITY_DN108818_c1_g1_i6	LMBD2_XENLA	23.938	259	177	5	1018	1764	203	451	4.9e-27	85.9
TRINITY_DN108818_c1_g1_i6	LMBD2_XENLA	23.902	205	138	7	1874	2446	447	647	4.9e-27	59.3
TRINITY_DN108818_c1_g1_i7	LMD2A_DICDI	27.371	464	313	9	587	1957	136	582	1.99e-41	167
TRINITY_DN108807_c0_g1_i1	CDPKK_ARATH	70.098	612	145	5	20	1849	1	576	0	856
TRINITY_DN108807_c0_g1_i2	CDPKK_ARATH	74.877	203	47	1	157	765	378	576	3.19e-99	310
TRINITY_DN108889_c1_g1_i1	CNGC6_ARATH	58.163	98	34	2	521	249	649	746	3.38e-20	90.5
TRINITY_DN108889_c1_g1_i3	CNGC6_ARATH	69.291	127	32	2	1040	681	620	746	1.5e-42	160
TRINITY_DN108889_c1_g3_i2	CNGC5_ARATH	56.757	111	47	1	1074	745	268	378	4.16e-37	146
TRINITY_DN108889_c1_g3_i2	CNGC5_ARATH	62.366	93	12	1	545	267	379	448	5.29e-27	116
TRINITY_DN108824_c0_g1_i1	ZDHC9_ARATH	69.732	261	73	2	1020	1784	162	422	6.35e-108	340
TRINITY_DN108824_c0_g1_i1	ZDHC9_ARATH	78.125	192	38	1	314	889	1	188	1.28e-82	274
TRINITY_DN108824_c0_g1_i2	ZDHC9_ARATH	76.761	426	92	2	314	1582	1	422	0	611
TRINITY_DN108824_c0_g1_i3	ZDHC9_ARATH	69.847	262	71	4	1020	1784	162	422	1.25e-108	343
TRINITY_DN108824_c0_g1_i3	ZDHC9_ARATH	78.125	192	38	1	314	889	1	188	3.39e-82	274
TRINITY_DN108824_c0_g1_i4	ZDHC9_ARATH	80.37	270	50	2	293	1102	1	267	1.11e-168	433
TRINITY_DN108824_c0_g1_i4	ZDHC9_ARATH	65	140	45	2	1189	1596	266	405	1.11e-168	183
TRINITY_DN108824_c0_g1_i5	ZDHC9_ARATH	78.834	326	66	1	517	1485	97	422	4.76e-180	522
TRINITY_DN108824_c0_g1_i6	ZDHC9_ARATH	74.588	425	101	4	293	1555	1	422	0	642
TRINITY_DN108824_c0_g1_i8	ZDHC9_ARATH	79.058	191	37	2	293	865	1	188	3.52e-104	317
TRINITY_DN108824_c0_g1_i9	ZDHC9_ARATH	76.815	427	90	4	314	1582	1	422	0	614
TRINITY_DN108824_c0_g1_i10	ZDHC9_ARATH	85.333	75	11	0	303	527	189	263	1.47e-31	120
TRINITY_DN108824_c0_g1_i10	ZDHC9_ARATH	94.286	35	2	0	3	107	154	188	2.43e-20	90.1
TRINITY_DN108824_c0_g1_i11	ZDHC9_ARATH	72.235	425	100	5	293	1522	1	422	0	618
TRINITY_DN108806_c0_g1_i2	TUL1_YEAST	27.393	303	165	5	1093	1836	406	708	3e-35	109
TRINITY_DN108806_c0_g1_i2	TUL1_YEAST	62.5	32	12	0	1934	2029	726	757	3e-35	62.4
TRINITY_DN108806_c0_g1_i4	TUL1_YEAST	31.624	351	170	9	1105	1956	410	757	3.11e-37	153
TRINITY_DN108806_c0_g1_i6	TUL1_YEAST	31.339	351	171	9	1192	2043	410	757	2.01e-36	150
TRINITY_DN108806_c0_g1_i7	DSC1_SCHPO	26.59	346	180	9	940	1773	272	611	1.38e-16	89
TRINITY_DN108806_c0_g1_i8	DSC1_SCHPO	26.19	336	178	8	731	1534	272	605	2.02e-16	88.2
TRINITY_DN108806_c0_g1_i10	TUL1_YEAST	31.624	351	170	9	1105	1956	410	757	3.48e-37	153
TRINITY_DN108897_c0_g3_i1	FTSH3_ARATH	78.484	739	145	6	365	2572	45	772	0	1105
TRINITY_DN108897_c0_g4_i3	FTSH8_ORYSJ	86.058	416	58	0	425	1672	313	728	0	724
TRINITY_DN108897_c0_g4_i3	FTSH8_ORYSJ	49.565	115	53	1	39	383	188	297	5.41e-25	114
TRINITY_DN108897_c0_g4_i3	FTSH8_ORYSJ	76.271	59	14	0	1671	1847	729	787	3.57e-11	61.2
TRINITY_DN108897_c0_g4_i3	FTSH8_ORYSJ	45.946	37	12	2	1846	1953	787	816	3.57e-11	29.6
TRINITY_DN108837_c2_g1_i2	CDPKQ_ARATH	50	276	138	0	974	1801	15	290	7.51e-91	300
TRINITY_DN108837_c2_g1_i3	CDPKA_ORYSJ	49.479	192	97	0	858	1433	124	315	4.67e-58	204
TRINITY_DN108837_c2_g1_i4	CDPKQ_ARATH	50	276	138	0	684	1511	15	290	3.79e-92	302
TRINITY_DN108837_c2_g1_i7	CDPKQ_ARATH	50	276	138	0	589	1416	15	290	2.16e-92	302
TRINITY_DN108837_c2_g1_i9	CDPKA_ORYSJ	50	280	139	1	950	1789	117	395	7.28e-92	305
TRINITY_DN108891_c0_g3_i1	CKL10_ARATH	89.401	217	21	2	1	648	110	325	7.96e-136	406
TRINITY_DN108891_c0_g3_i1	CKL10_ARATH	36.913	149	52	7	905	1321	326	442	3.4e-08	60.1
TRINITY_DN108891_c0_g3_i2	CKL11_ARATH	73.669	357	76	5	1	1065	116	456	5.97e-178	511
TRINITY_DN108891_c0_g3_i3	CKL6_ARATH	57.143	63	25	1	277	459	338	400	1.8e-12	68.6
TRINITY_DN108891_c0_g3_i4	CKL11_ARATH	75.692	325	70	4	1	969	116	433	2.29e-159	456
TRINITY_DN108891_c0_g3_i6	CKL8_ARATH	54.422	147	57	4	273	683	334	480	9.47e-17	82.8
TRINITY_DN108891_c0_g3_i7	CKL10_ARATH	84.663	163	22	2	1	486	164	324	2.13e-90	287
TRINITY_DN108891_c0_g3_i7	CKL10_ARATH	43.165	139	57	5	698	1114	326	442	1.6e-14	79.3
TRINITY_DN108865_c0_g1_i2	PHYB_TOBAC	88.05	159	19	0	2	478	268	426	1.69e-94	298
TRINITY_DN108865_c0_g2_i1	PHYE_IPONI	64.33	485	142	2	3	1364	406	890	0	640
TRINITY_DN108865_c0_g2_i2	PHYE_IPONI	60.526	152	59	1	5	457	885	1036	5.6e-59	201
TRINITY_DN108865_c0_g2_i6	PHYE_IPONI	61.947	226	85	1	855	181	877	1102	3.03e-94	303
TRINITY_DN108865_c0_g2_i8	PHYE_IPONI	68.773	1092	296	4	243	3389	17	1106	0	1555
TRINITY_DN108865_c0_g2_i9	PHYE_IPONI	72.481	923	251	2	243	3008	17	937	0	1390
TRINITY_DN108865_c0_g2_i9	PHYE_IPONI	61.017	177	66	1	3007	3528	930	1106	5.04e-63	239
TRINITY_DN108865_c0_g2_i11	PHYE_IPONI	72.481	923	251	2	243	3008	17	937	0	1391
TRINITY_DN108865_c0_g2_i11	PHYE_IPONI	60.674	178	67	1	3452	3976	929	1106	4.03e-63	239
TRINITY_DN108865_c0_g2_i12	PHYE_IPONI	60.39	154	60	1	5	463	885	1038	1.14e-54	203
TRINITY_DN108865_c0_g2_i12	PHYE_IPONI	57.5	80	34	0	977	1216	1027	1106	6.48e-21	101
TRINITY_DN108894_c1_g1_i1	ADAL_DROPS	45.556	90	46	1	26	295	166	252	2.56e-19	83.6
TRINITY_DN108894_c1_g3_i1	ADAL_HUMAN	37.234	188	85	4	12	563	86	244	6.91e-27	115
TRINITY_DN108894_c1_g3_i1	ADAL_HUMAN	38.028	71	44	0	1205	1417	282	352	1.29e-14	64.7
TRINITY_DN108894_c1_g3_i1	ADAL_HUMAN	48.276	29	15	0	1015	1101	255	283	1.29e-14	37.7
TRINITY_DN108894_c1_g3_i3	ADAL_BOVIN	38.583	127	53	2	1	372	74	178	4.96e-17	78.6
TRINITY_DN108894_c1_g4_i2	ADAL_BOVIN	38.182	55	34	0	1	165	74	128	1.16e-06	50.4
TRINITY_DN108894_c1_g5_i2	ADAL_HUMAN	40.113	177	76	3	12	530	86	236	5.11e-30	123
TRINITY_DN108894_c1_g5_i3	ADAL_DANRE	51.923	52	25	0	419	574	276	327	8.64e-11	63.2
TRINITY_DN108894_c1_g5_i4	ADAL_BOVIN	34.146	246	88	3	3	596	82	301	2.88e-38	137
TRINITY_DN108894_c1_g5_i5	ADAL_HUMAN	40.146	274	128	4	12	803	86	333	1.08e-63	206
TRINITY_DN108894_c1_g5_i6	ADAL_HUMAN	40.984	122	65	2	19	363	212	333	3.19e-26	103
TRINITY_DN108894_c1_g5_i8	ADAL_HUMAN	40.455	220	95	4	12	641	86	279	3.04e-44	158
TRINITY_DN108860_c0_g1_i1	NCDN_XENLA	23.791	517	313	15	91	1530	4	476	6.64e-20	99
TRINITY_DN108860_c0_g1_i4	NCDN_XENLA	24.904	522	301	19	91	1530	4	476	2.07e-22	104
TRINITY_DN108833_c0_g1_i1	SPA2_ARATH	48.533	1125	444	19	434	3724	19	1036	0	958
TRINITY_DN108833_c0_g1_i3	SPA2_ARATH	76.19	42	10	0	227	352	973	1014	9.28e-16	75.1
TRINITY_DN108833_c0_g1_i4	SPA2_ARATH	50.791	1075	444	18	434	3574	19	1036	0	981
TRINITY_DN108833_c0_g1_i7	SPA2_ARATH	77.273	220	50	0	61	720	795	1014	2.15e-121	372
TRINITY_DN108833_c0_g1_i9	SPA2_ARATH	48.987	1086	419	19	480	3653	58	1036	0	940
TRINITY_DN108833_c0_g1_i10	SPA2_ARATH	43.375	800	361	16	3	2309	61	799	0	560
TRINITY_DN108833_c0_g1_i11	SPA2_ARATH	51.351	1036	419	18	480	3503	58	1036	0	962
TRINITY_DN108821_c1_g1_i1	CRR60_ARATH	79.339	121	25	0	364	2	32	152	4.33e-55	177
TRINITY_DN108821_c2_g1_i3	GPX2_ARATH	75.796	157	38	0	3331	2861	1	157	1.24e-79	261
TRINITY_DN108821_c2_g1_i4	GPX2_ARATH	75.796	157	38	0	3199	2729	1	157	8.96e-80	261
TRINITY_DN108821_c2_g1_i6	GPX2_ARATH	75.61	164	40	0	3394	2903	1	164	1.36e-82	270
TRINITY_DN108821_c2_g1_i8	GPX2_ARATH	75.796	157	38	0	3521	3051	1	157	1.82e-79	261
TRINITY_DN108834_c1_g2_i1	DGS1_ARATH	61.52	421	158	3	161	1411	22	442	1.74e-176	516
TRINITY_DN108834_c1_g2_i1	DGS1_ARATH	61.29	155	60	0	1477	1941	439	593	1.74e-176	127
TRINITY_DN108834_c1_g2_i3	DGS1_ARATH	60.606	396	152	3	161	1336	22	417	3.52e-156	476
TRINITY_DN108834_c1_g2_i3	DGS1_ARATH	61.29	155	60	0	2290	2754	439	593	1.23e-35	127
TRINITY_DN108834_c1_g2_i3	DGS1_ARATH	76.923	26	6	0	2147	2224	417	442	1.23e-35	46.6
TRINITY_DN108834_c1_g4_i1	PP309_ARATH	60.209	191	74	1	591	19	38	226	2.74e-60	207
TRINITY_DN108834_c1_g4_i1	PP309_ARATH	30.588	170	114	3	510	1	168	333	1.7e-11	69.7
TRINITY_DN108834_c1_g2_i4	DGS1_ARATH	57.658	333	137	3	161	1147	22	354	1.52e-120	380
TRINITY_DN108834_c1_g2_i4	DGS1_ARATH	65.041	246	86	0	1657	2394	348	593	8.12e-75	258
TRINITY_DN108834_c1_g2_i5	DGS1_ARATH	65.289	242	78	2	56	763	184	425	9.69e-111	335
TRINITY_DN108834_c1_g2_i6	DGS1_ARATH	61.364	572	217	3	161	1864	22	593	0	638
TRINITY_DN108834_c1_g2_i7	DGS1_ARATH	62.134	581	216	3	161	1891	22	602	0	659
TRINITY_DN108834_c1_g2_i10	DGS1_ARATH	62.134	581	216	3	161	1891	22	602	0	659
TRINITY_DN108834_c1_g2_i11	DGS1_ARATH	60.606	396	152	3	161	1336	22	417	1.73e-156	476
TRINITY_DN108834_c1_g2_i11	DGS1_ARATH	63.277	177	65	0	2147	2677	417	593	1.66e-42	168
TRINITY_DN108834_c1_g2_i12	DGS1_ARATH	64.557	474	167	1	546	1964	120	593	0	584
TRINITY_DN108834_c1_g2_i12	DGS1_ARATH	45.455	99	51	2	161	448	22	120	2.03e-07	58.2
TRINITY_DN108877_c1_g2_i1	MAOX_VITVI	90.654	107	10	0	3	323	485	591	4.48e-64	206
TRINITY_DN108877_c2_g1_i1	MAOX_VITVI	88.312	77	9	0	2	232	515	591	5.94e-31	117
TRINITY_DN108877_c2_g2_i1	MAOP4_ARATH	78.173	646	138	2	187	2115	1	646	0	984
TRINITY_DN108877_c2_g2_i2	MAOP4_ARATH	78.328	646	137	2	187	2115	1	646	0	987
TRINITY_DN108861_c0_g2_i1	ARFF_ORYSJ	38.494	239	140	5	448	1158	562	795	2.59e-26	114
TRINITY_DN108861_c0_g2_i2	ARFF_ARATH	81.447	318	46	5	2	937	173	483	4.89e-162	490
TRINITY_DN108861_c0_g2_i2	ARFF_ARATH	39.149	235	125	9	1172	1846	588	814	1.71e-26	119
TRINITY_DN108861_c0_g2_i4	ARFF_ARATH	84.88	291	32	4	2	856	173	457	2.05e-157	477
TRINITY_DN108861_c0_g2_i4	ARFF_ARATH	39.149	235	125	9	1055	1729	588	814	8.06e-27	119
TRINITY_DN108861_c0_g2_i5	ARFF_ARATH	80.503	318	49	5	2	937	173	483	3.09e-159	485
TRINITY_DN108861_c0_g2_i5	ARFF_ARATH	51.568	287	123	9	1148	1978	583	863	5.6e-62	225
TRINITY_DN108861_c0_g2_i6	ARFF_ARATH	85.866	283	26	4	2	826	173	449	1.06e-160	484
TRINITY_DN108861_c0_g2_i6	ARFF_ARATH	40.777	206	106	9	1016	1603	583	782	1.3e-19	96.7
TRINITY_DN108861_c0_g2_i7	ARFF_ARATH	80.503	318	49	5	2	937	173	483	1.12e-159	484
TRINITY_DN108861_c0_g2_i7	ARFF_ARATH	64.539	141	45	3	1406	1825	727	863	1.81e-46	179
TRINITY_DN108861_c0_g3_i1	ARFF_ORYSJ	94.241	191	11	0	2	574	178	368	7.12e-120	363
TRINITY_DN108861_c0_g3_i2	ARFF_ORYSJ	90.769	130	12	0	1	390	221	350	2.03e-71	232
TRINITY_DN108836_c0_g1_i3	RMA3_ARATH	41.026	117	56	2	1187	1498	15	131	2.79e-25	109
TRINITY_DN108836_c0_g1_i4	RMA3_ARATH	41.026	117	56	2	681	992	15	131	1.5e-25	109
TRINITY_DN108836_c0_g1_i7	RMA3_ARATH	41.026	117	56	2	1187	1498	15	131	1.96e-25	109
TRINITY_DN108836_c0_g1_i9	RMA3_ARATH	41.88	117	55	3	626	937	15	131	3.11e-23	103
TRINITY_DN108847_c0_g1_i1	PCFS4_ARATH	47.379	496	199	16	150	1631	1	436	1.87e-115	384
TRINITY_DN108847_c0_g1_i1	PCFS4_ARATH	77.727	220	38	1	2316	2975	600	808	7.64e-109	365
TRINITY_DN108847_c0_g1_i2	PCFS4_ARATH	81.959	194	35	0	1986	2567	600	793	1.93e-104	350
TRINITY_DN108847_c0_g1_i2	PCFS4_ARATH	40	200	89	7	690	1286	267	436	1.52e-28	127
TRINITY_DN108847_c0_g1_i2	PCFS4_ARATH	50	122	50	4	150	512	1	112	1.97e-21	104
TRINITY_DN108847_c0_g1_i3	PCFS4_ARATH	71.875	32	9	0	1	96	762	793	1.97e-07	53.9
TRINITY_DN108847_c0_g1_i4	PCFS4_ARATH	47.379	496	199	16	150	1631	1	436	2.26e-115	383
TRINITY_DN108847_c0_g1_i4	PCFS4_ARATH	73.636	220	34	2	2331	2951	600	808	1.32e-98	337
TRINITY_DN108847_c0_g1_i6	PCFS4_ARATH	77.727	220	38	1	1986	2645	600	808	1.2e-109	366
TRINITY_DN108847_c0_g1_i6	PCFS4_ARATH	40.5	200	88	7	690	1286	267	436	2.32e-29	130
TRINITY_DN108847_c0_g1_i6	PCFS4_ARATH	50	122	50	4	150	512	1	112	2.29e-21	104
TRINITY_DN108847_c0_g1_i9	PCFS4_ARATH	47.379	496	199	16	150	1631	1	436	4.74e-116	383
TRINITY_DN108847_c0_g1_i9	PCFS4_ARATH	81.959	194	35	0	2316	2897	600	793	1.74e-103	349
TRINITY_DN108841_c3_g1_i2	F26_ARATH	78.593	668	130	4	24	2003	58	720	0	1047
TRINITY_DN108841_c3_g1_i2	F26_ARATH	57.447	47	19	1	2129	2266	698	744	5.04e-07	57.4
TRINITY_DN108841_c3_g1_i3	F26_ARATH	79.191	692	131	4	24	2075	58	744	0	1096
TRINITY_DN108841_c3_g1_i5	F26_ARATH	77.556	753	152	5	265	2499	1	744	0	1157
TRINITY_DN108841_c3_g1_i6	F26_ARATH	74.144	584	134	5	265	1992	1	575	0	838
TRINITY_DN108841_c3_g1_i6	F26_ARATH	89.431	123	13	0	3241	3609	576	698	1.14e-62	232
TRINITY_DN108816_c1_g1_i2	PUS3_ARATH	75	52	13	0	224	379	177	228	7.66e-13	67
TRINITY_DN108816_c1_g1_i2	PUS3_ARATH	87.5	32	4	0	1	96	153	184	5.75e-11	61.6
TRINITY_DN108816_c1_g2_i1	PUS3_ARATH	64.602	226	68	4	132	788	15	235	1.16e-85	266
TRINITY_DN108816_c1_g2_i2	PUS3_ARATH	57.692	182	65	4	132	656	15	191	1.19e-65	193
TRINITY_DN108816_c1_g2_i2	PUS3_ARATH	79.245	53	11	0	655	813	183	235	1.19e-65	78.2
TRINITY_DN108816_c1_g2_i4	PUS3_ARATH	65.487	226	66	4	142	798	15	235	5.56e-87	270
TRINITY_DN108816_c1_g3_i4	PUS3_ARATH	78.082	292	63	1	1	873	187	478	4.08e-160	461
TRINITY_DN108827_c0_g2_i2	RHC1A_ARATH	54.878	328	129	7	1171	242	1	327	5.11e-105	317
TRINITY_DN108827_c0_g2_i3	RHC1A_ARATH	65.359	153	47	3	503	63	129	281	4.01e-59	189
TRINITY_DN108827_c0_g2_i7	RHC1A_ARATH	60.227	88	31	1	314	63	194	281	4.45e-25	99.8
TRINITY_DN108827_c0_g2_i9	RHC1A_ARATH	59.296	199	65	5	602	54	129	327	6.69e-62	198
TRINITY_DN108827_c0_g3_i2	SCL32_ARATH	60.091	441	141	8	665	1978	1	409	5.95e-171	499
TRINITY_DN108830_c0_g2_i2	NRG2_ARATH	66.626	827	218	14	207	2606	1	796	0	870
TRINITY_DN108830_c0_g2_i4	NRG2_ARATH	90.909	66	6	0	207	404	1	66	4.23e-25	108
TRINITY_DN108830_c0_g2_i4	NRG2_ARATH	60.194	103	31	4	543	842	109	204	3.77e-15	79
TRINITY_DN108830_c0_g2_i5	NRG2_ARATH	62.943	367	104	6	83	1129	216	568	5.62e-118	363
TRINITY_DN108830_c0_g3_i1	NRG2_ARATH	76.471	34	8	0	1219	1320	535	568	5.24e-09	62.4
TRINITY_DN108830_c0_g4_i1	NRG2_ARATH	70.638	235	68	1	1	702	562	796	9.68e-105	327
TRINITY_DN108875_c0_g1_i1	IMK3_ARATH	65.835	802	205	7	311	2710	26	760	0	939
TRINITY_DN108875_c0_g1_i2	IMK3_ARATH	82.143	112	20	0	1	336	652	763	2.7e-51	179
TRINITY_DN108882_c0_g2_i2	MDH_TOBAC	93.598	328	21	0	162	1145	1	328	0	614
TRINITY_DN108882_c0_g2_i4	MDH_TOBAC	94.136	324	19	0	1	972	5	328	0	608
TRINITY_DN108872_c1_g1_i2	MYBC1_ARATH	71.901	121	20	2	146	508	98	204	7.1e-44	160
TRINITY_DN108872_c1_g1_i3	MYBC1_ARATH	72.5	120	20	2	146	505	98	204	5.74e-41	154
TRINITY_DN108872_c1_g1_i4	MYBC1_ARATH	72.5	120	20	2	146	505	98	204	2.66e-41	154
TRINITY_DN108872_c1_g1_i6	MYBC1_ARATH	72.5	120	20	2	146	505	98	204	7.18e-39	148
TRINITY_DN108872_c1_g1_i7	MYBC1_ARATH	71.901	121	20	2	146	508	98	204	4.19e-44	160
TRINITY_DN108872_c1_g1_i8	MYBC1_ARATH	72.5	120	20	2	146	505	98	204	7.24e-41	148
TRINITY_DN108872_c1_g1_i9	MYBC1_ARATH	72.5	120	20	2	146	505	98	204	7.56e-41	154
TRINITY_DN108871_c0_g3_i1	PIX13_ARATH	64.706	68	24	0	489	286	301	368	7.54e-22	94
TRINITY_DN108871_c0_g4_i2	PIX13_ARATH	60.067	298	118	1	419	1309	71	368	5.05e-123	374
TRINITY_DN108871_c0_g4_i5	PIX13_ARATH	61.006	159	61	1	419	892	71	229	3.44e-58	207
TRINITY_DN108871_c0_g4_i5	PIX13_ARATH	61.224	98	38	0	1435	1728	271	368	2.13e-38	123
TRINITY_DN108871_c0_g4_i5	PIX13_ARATH	53.333	45	21	0	1184	1318	232	276	2.13e-38	59.7
TRINITY_DN108871_c0_g4_i6	PIX13_ARATH	66.522	230	76	1	1	687	139	368	4.36e-101	309
TRINITY_DN108871_c0_g4_i7	PIX13_ARATH	65.441	136	47	0	216	623	233	368	4.12e-53	184
TRINITY_DN108871_c0_g4_i8	PIX13_ARATH	64.481	183	65	0	880	1428	186	368	7.81e-99	248
TRINITY_DN108871_c0_g4_i8	PIX13_ARATH	55.652	115	51	0	419	763	71	185	7.81e-99	135
TRINITY_DN108826_c0_g1_i1	FK111_ARATH	81.757	444	78	3	501	1829	6	447	0	751
TRINITY_DN108826_c0_g1_i3	FK111_ARATH	81.798	445	77	3	477	1808	6	447	0	760
TRINITY_DN108826_c0_g1_i4	FK111_ARATH	81.124	445	80	3	380	1711	6	447	0	752
TRINITY_DN108826_c0_g1_i5	FK111_ARATH	81.081	444	81	3	330	1658	6	447	0	746
TRINITY_DN108826_c0_g2_i1	FK111_ARATH	88.421	190	22	0	1	570	213	402	3.24e-124	360
TRINITY_DN108826_c0_g1_i9	FK111_ARATH	81.798	445	77	3	477	1808	6	447	0	760
TRINITY_DN108826_c0_g1_i12	FK111_ARATH	81.757	444	78	3	501	1829	6	447	0	751
TRINITY_DN108826_c1_g1_i1	FK111_ARATH	85.455	55	8	0	2	166	393	447	3.53e-25	106
TRINITY_DN108815_c1_g1_i4	TEX10_MOUSE	34.184	196	126	2	182	769	3	195	3.3e-20	100
TRINITY_DN108815_c1_g1_i6	TEX10_MOUSE	34.184	196	126	2	520	1107	3	195	2.95e-20	100
TRINITY_DN108815_c1_g1_i8	TEX10_MOUSE	34.184	196	126	2	520	1107	3	195	3.69e-20	100
TRINITY_DN108815_c1_g1_i9	TEX10_MOUSE	32.653	196	129	2	33	620	3	195	1.52e-20	98.2
TRINITY_DN108815_c1_g1_i11	TEX10_MOUSE	34.184	196	126	2	520	1107	3	195	3.43e-20	100
TRINITY_DN108895_c0_g1_i1	DNJB5_MOUSE	59.677	62	25	0	492	677	4	65	2.3e-10	67.4
TRINITY_DN108887_c0_g1_i2	NSP2_MEDTR	58.284	338	128	4	988	2	29	362	5.14e-121	366
TRINITY_DN108887_c0_g2_i3	SCL23_ARATH	68.956	364	104	4	1291	215	46	405	6.33e-156	459
TRINITY_DN108887_c1_g1_i2	GAI1_VITVI	80.526	190	31	2	560	3	332	519	9.61e-107	320
TRINITY_DN108887_c1_g3_i2	GAIP_CUCMA	61.131	283	82	5	814	2	29	295	3.91e-98	305
TRINITY_DN108887_c1_g3_i3	GAIP_CUCMA	71.886	562	133	5	1739	90	31	579	0	779
TRINITY_DN108887_c1_g3_i5	GAIP_CUCMA	71.809	564	119	6	1742	90	43	579	0	786
TRINITY_DN108887_c1_g3_i7	GAI1_VITVI	50.769	130	38	3	429	40	1	104	9.42e-29	115
TRINITY_DN108887_c1_g3_i8	GAIP_CUCMA	60.069	288	95	5	852	1	29	300	7.56e-99	307
TRINITY_DN108814_c0_g2_i1	CRLK1_ARATH	48.235	85	42	2	288	37	106	189	1.71e-16	76.6
TRINITY_DN108814_c0_g3_i2	CRLK2_ARATH	69.663	89	27	0	348	82	231	319	1.52e-31	119
TRINITY_DN108814_c0_g3_i4	CRLK2_ARATH	68.468	111	35	0	414	82	209	319	9.89e-40	145
TRINITY_DN108814_c0_g3_i4	CRLK2_ARATH	65.385	52	18	0	620	465	108	159	1.14e-13	73.2
TRINITY_DN108814_c0_g3_i5	CRLK2_ARATH	70.27	111	33	0	414	82	209	319	1.87e-42	149
TRINITY_DN108814_c0_g2_i2	CRLK2_ARATH	56.757	111	36	1	340	8	97	195	9.66e-31	116
TRINITY_DN108814_c0_g5_i1	CRLK2_ARATH	70.455	44	13	0	320	189	158	201	9.28e-11	64.7
TRINITY_DN108814_c0_g5_i3	CRLK2_ARATH	70.455	44	13	0	648	517	158	201	3.29e-10	64.7
TRINITY_DN108850_c0_g1_i3	DYAD_ARATH	43.367	196	94	1	638	1174	293	488	9.47e-41	161
TRINITY_DN108850_c0_g1_i5	DYAD_ARATH	42.273	220	106	3	601	1209	286	501	5.16e-45	171
TRINITY_DN108850_c0_g1_i10	DYAD_ARATH	42.273	220	106	3	581	1189	286	501	4.1e-45	171
TRINITY_DN108850_c0_g1_i16	DYAD_ARATH	41.784	213	103	2	571	1158	293	501	2.8e-42	163
TRINITY_DN108850_c0_g1_i20	DYAD_ARATH	41.784	213	103	2	618	1205	293	501	3.58e-42	163
TRINITY_DN108885_c0_g1_i2	LYK5_ARATH	42.936	361	178	5	185	1195	300	656	4.02e-94	302
TRINITY_DN108885_c0_g1_i5	LYK5_ARATH	43.251	363	183	7	190	1227	300	656	1.11e-93	301
TRINITY_DN108809_c0_g1_i1	PPR77_ARATH	51.905	761	357	4	123	2378	1	761	0	772
TRINITY_DN108809_c0_g1_i1	PPR77_ARATH	25.191	393	278	4	489	1622	376	767	1.9e-31	136
TRINITY_DN108809_c0_g1_i1	PPR77_ARATH	22.356	331	203	5	600	1436	482	810	2.05e-16	88.2
TRINITY_DN108863_c0_g1_i3	Y2245_ARATH	78.392	796	163	7	170	2542	1	792	0	1191
TRINITY_DN108886_c0_g1_i2	ASPA_ARATH	65.424	295	100	2	882	1	116	409	2.89e-108	325
TRINITY_DN108884_c1_g1_i2	TMK4_ARATH	80.702	114	22	0	1	342	653	766	8.63e-58	195
TRINITY_DN108884_c1_g1_i3	TMK4_ARATH	73.837	172	38	4	3	500	756	926	4.95e-80	260
TRINITY_DN108884_c1_g1_i4	TMK4_ARATH	77.455	275	55	3	1	807	653	926	8.98e-151	450
TRINITY_DN108884_c1_g1_i6	TMK1_ARATH	52.763	923	405	15	137	2836	28	942	0	853
TRINITY_DN108817_c0_g3_i1	IX10L_ARATH	93.734	399	24	1	919	2112	17	415	0	751
TRINITY_DN108817_c0_g3_i2	IX10L_ARATH	95.745	94	4	0	421	702	35	128	3.44e-57	190
TRINITY_DN108817_c0_g3_i3	IRX10_ARATH	86.842	38	5	0	415	528	161	198	1.25e-13	71.2
TRINITY_DN108817_c0_g3_i5	APL_ARATH	76.19	63	10	2	200	388	1	58	6.36e-24	99.4
TRINITY_DN108817_c0_g3_i6	APL_ARATH	58.098	389	108	16	194	1288	1	358	3.21e-115	348
TRINITY_DN108817_c0_g3_i8	APL_ARATH	45.487	277	111	14	325	1110	107	358	9.18e-46	165
TRINITY_DN108817_c0_g3_i10	IX10L_ARATH	93.734	399	24	1	940	2133	17	415	0	751
TRINITY_DN108817_c0_g3_i14	APL_ARATH	54.805	385	128	16	200	1297	1	358	1.45e-109	333
TRINITY_DN108817_c0_g3_i15	APL_ARATH	81.395	129	21	2	194	571	1	129	1.73e-57	200
TRINITY_DN108817_c0_g3_i15	APL_ARATH	48.221	253	86	13	833	1528	130	358	3.58e-43	161
TRINITY_DN108817_c0_g3_i16	APL_ARATH	41.597	238	102	13	118	786	143	358	1.6e-26	111
TRINITY_DN108817_c0_g3_i17	APL_ARATH	75.833	120	20	3	94	441	1	115	2.22e-55	180
TRINITY_DN108817_c0_g3_i18	IX10L_ARATH	93.734	399	25	0	919	2115	17	415	0	757
TRINITY_DN108817_c0_g3_i19	IX10L_ARATH	93.734	399	25	0	940	2136	17	415	0	757
TRINITY_DN108817_c0_g3_i20	APL_ARATH	54.897	388	126	17	200	1306	1	358	7.32e-111	336
TRINITY_DN108817_c0_g3_i22	APL_ARATH	77.778	153	24	3	194	643	1	146	5.3e-66	222
TRINITY_DN108817_c0_g3_i22	APL_ARATH	46.281	242	83	14	821	1480	142	358	6.79e-35	138
TRINITY_DN108817_c0_g3_i23	APL_ARATH	41.909	241	100	14	118	795	143	358	6.65e-28	114
TRINITY_DN108817_c0_g3_i24	APL_ARATH	58.639	382	116	13	200	1291	1	358	4.17e-119	358
TRINITY_DN108817_c0_g3_i25	IX10L_ARATH	88.136	59	7	0	212	388	17	75	2.15e-27	107
TRINITY_DN108817_c0_g3_i26	APL_ARATH	81.395	129	21	2	194	571	1	129	5.19e-57	200
TRINITY_DN108817_c0_g3_i26	APL_ARATH	45.228	241	87	13	1061	1720	142	358	9.87e-34	135
TRINITY_DN108817_c0_g3_i27	APL_ARATH	45.255	274	113	13	325	1101	107	358	2.44e-44	161
TRINITY_DN108817_c0_g3_i29	APL_ARATH	82.759	58	9	1	194	364	1	58	1.52e-26	105
TRINITY_DN108862_c0_g1_i1	Y1044_ARATH	71.707	205	34	6	471	1013	456	660	4.39e-82	265
TRINITY_DN108862_c0_g1_i2	Y1044_ARATH	74.214	159	23	3	279	701	457	615	4.28e-67	221
TRINITY_DN108862_c0_g1_i4	Y1044_ARATH	76.256	657	125	12	936	2813	1	657	0	985
TRINITY_DN108881_c0_g1_i1	QKY_ARATH	54.211	760	309	12	1060	3240	328	1081	0	840
TRINITY_DN108881_c0_g1_i1	QKY_ARATH	55.639	133	57	1	103	495	16	148	1.33e-38	160
TRINITY_DN108873_c0_g1_i1	PUB42_ARATH	26.339	672	440	21	982	2844	365	1032	3.41e-24	114
TRINITY_DN108873_c0_g1_i2	PUB42_ARATH	26.042	672	442	21	982	2844	365	1032	1.21e-21	105
TRINITY_DN108873_c0_g1_i4	PUB43_ARATH	32.075	159	100	5	2299	2754	650	807	1.13e-14	82.4
TRINITY_DN108873_c0_g1_i4	PUB43_ARATH	28.906	256	165	4	1096	1815	184	438	4.56e-06	54.7
TRINITY_DN108849_c0_g2_i1	HMA8_ARATH	77.157	394	87	1	503	1684	75	465	0	616
TRINITY_DN108849_c0_g2_i1	HMA8_ARATH	71.875	384	107	1	1678	2826	499	882	0	521
TRINITY_DN108849_c0_g2_i2	HMA8_ARATH	74.723	811	201	2	503	2932	75	882	0	1171
TRINITY_DN108803_c0_g1_i1	P5CS_ACTDE	79.688	448	91	0	3	1346	267	714	0	704
TRINITY_DN108803_c0_g1_i4	P5CS_ACTDE	81.575	711	131	0	54	2186	4	714	0	1073
TRINITY_DN108803_c0_g2_i3	P5CS2_ARATH	78.075	187	41	0	561	1	486	672	8.76e-102	311
TRINITY_DN108803_c0_g1_i5	P5CS_ACTDE	81.716	711	130	0	54	2186	4	714	0	1075
TRINITY_DN108844_c0_g1_i2	PRFB2_ARATH	69.6	125	38	0	452	826	81	205	1.81e-52	183
TRINITY_DN108844_c0_g1_i3	PRFB2_ARATH	77.536	414	92	1	407	1648	67	479	0	648
TRINITY_DN108844_c0_g1_i6	PRFB2_ARATH	88.144	194	23	0	1320	1901	284	477	2.61e-115	362
TRINITY_DN108844_c0_g1_i6	PRFB2_ARATH	67.727	220	70	1	407	1066	67	285	3.39e-86	285
TRINITY_DN108866_c0_g1_i2	NLP8_ARATH	44.72	322	148	7	584	1477	1	316	6.7e-71	248
TRINITY_DN108866_c0_g1_i3	NLP9_ARATH	49.691	970	375	20	611	3487	24	891	0	800
TRINITY_DN108888_c0_g1_i1	AB25B_ARATH	87.234	47	6	0	308	448	638	684	3.72e-20	89
TRINITY_DN108888_c0_g2_i1	AB25B_ARATH	79.685	635	124	2	808	2697	92	726	0	989
TRINITY_DN108888_c0_g2_i2	AB25B_ARATH	79.685	635	124	2	733	2622	92	726	0	989
TRINITY_DN108868_c1_g2_i1	GLUA2_ORYSJ	27.957	93	67	0	1	279	407	499	4.49e-07	51.2
TRINITY_DN108868_c1_g4_i2	GLUA2_ORYSJ	23.866	419	233	8	344	1345	82	499	1.64e-26	115
TRINITY_DN108868_c2_g1_i1	UTR5B_ARATH	79.042	334	67	1	285	1277	1	334	2.01e-180	524
TRINITY_DN108868_c2_g1_i3	UTR5B_ARATH	83.265	245	41	0	691	1425	77	321	2.26e-146	439
TRINITY_DN108868_c2_g1_i3	UTR5B_ARATH	77.273	66	15	0	245	442	1	66	1.62e-22	103
TRINITY_DN108868_c2_g1_i7	UTR5B_ARATH	80.319	188	37	0	285	848	1	188	6.56e-120	288
TRINITY_DN108868_c2_g1_i7	UTR5B_ARATH	82.292	96	17	0	847	1134	226	321	6.56e-120	166
TRINITY_DN108868_c2_g1_i8	UTR5_ARATH	83.333	48	8	0	385	528	227	274	2.35e-19	86.7
TRINITY_DN108868_c2_g1_i9	UTR5B_ARATH	79.474	190	39	0	285	854	1	190	7.67e-94	289
TRINITY_DN108868_c2_g1_i9	UTR5B_ARATH	86.842	38	5	0	1204	1317	189	226	2.93e-14	77.4
TRINITY_DN108868_c2_g1_i10	UTR5B_ARATH	75.676	37	9	0	285	395	1	37	2.93e-07	55.1
TRINITY_DN108845_c2_g1_i1	EF4L1_ARATH	66.176	68	23	0	323	526	36	103	2.61e-24	102
TRINITY_DN108845_c2_g1_i2	EF4L1_ARATH	61.842	76	29	0	323	550	36	111	3.72e-25	103
TRINITY_DN108845_c2_g1_i3	EF4L1_ARATH	61.842	76	29	0	323	550	36	111	4e-25	103
TRINITY_DN108845_c2_g1_i6	EF4L1_ARATH	66.176	68	23	0	323	526	36	103	2.36e-24	102
TRINITY_DN108845_c2_g1_i7	EF4L1_ARATH	61.842	76	29	0	323	550	36	111	3.41e-25	103
TRINITY_DN108845_c2_g1_i8	EF4L1_ARATH	61.842	76	29	0	323	550	36	111	4.8e-25	103
TRINITY_DN108845_c2_g1_i9	EF4L1_ARATH	66.176	68	23	0	323	526	36	103	7.78e-25	102
TRINITY_DN108845_c2_g1_i10	EF4L1_ARATH	66.176	68	23	0	323	526	36	103	2.29e-24	102
TRINITY_DN108845_c3_g1_i2	RBOHC_SOLTU	73.391	699	175	6	1112	3190	245	938	0	1082
TRINITY_DN108845_c3_g1_i2	RBOHC_SOLTU	64.73	241	68	6	390	1061	16	256	4.08e-83	295
TRINITY_DN108845_c3_g2_i1	RBOHC_SOLTU	73.575	193	49	2	3	575	165	357	2.87e-71	235
TRINITY_DN108845_c3_g1_i4	RBOHC_SOLTU	71.767	928	230	11	390	3092	16	938	0	1380
TRINITY_DN108899_c0_g1_i1	CMTA2_ARATH	67.925	53	17	0	349	507	901	953	3.28e-19	87.4
TRINITY_DN108899_c0_g2_i1	CMTA2_ARATH	67.925	53	17	0	255	413	901	953	1.24e-20	90.1
TRINITY_DN108899_c1_g5_i1	KN12C_ARATH	42.574	404	179	5	1266	163	1295	1681	5.88e-62	223
TRINITY_DN108899_c1_g5_i2	KN12C_ARATH	41.417	367	189	4	1435	362	1295	1644	9.51e-62	201
TRINITY_DN108899_c1_g5_i2	KN12C_ARATH	83.784	37	6	0	273	163	1645	1681	9.51e-62	59.3
TRINITY_DN108899_c1_g3_i4	CMTA2_ARATH	41.905	630	338	6	912	2780	398	1006	1.38e-145	476
TRINITY_DN108899_c1_g3_i4	CMTA2_ARATH	84	75	12	0	3	227	62	136	7.23e-34	145
TRINITY_DN108899_c1_g5_i3	KN12C_ARATH	54.028	211	97	0	795	163	1471	1681	1.97e-56	205
TRINITY_DN108899_c1_g5_i4	KN12C_ARATH	39.738	458	242	6	1708	362	1212	1644	6.29e-70	228
TRINITY_DN108899_c1_g5_i4	KN12C_ARATH	83.784	37	6	0	273	163	1645	1681	6.29e-70	59.3
TRINITY_DN108899_c1_g5_i5	KN12C_ARATH	45.297	404	195	4	1347	163	1295	1681	1.65e-73	256
TRINITY_DN108899_c1_g3_i5	CMTA1_ARATH	41.667	636	342	6	1223	3097	356	973	1.37e-147	472
TRINITY_DN108899_c1_g3_i5	CMTA1_ARATH	71.875	128	36	0	134	517	12	139	2.95e-53	206
TRINITY_DN108899_c1_g5_i6	KN12C_ARATH	47.701	174	91	0	883	362	1471	1644	2.92e-46	149
TRINITY_DN108899_c1_g5_i6	KN12C_ARATH	83.784	37	6	0	273	163	1645	1681	2.92e-46	59.3
TRINITY_DN108899_c1_g5_i7	KN12C_ARATH	43.03	495	248	6	1620	163	1212	1681	1.04e-81	283
TRINITY_DN108899_c1_g5_i8	KN12C_ARATH	38.42	367	173	5	1354	362	1295	1644	6.68e-52	168
TRINITY_DN108899_c1_g5_i8	KN12C_ARATH	83.784	37	6	0	273	163	1645	1681	6.68e-52	59.3
TRINITY_DN108825_c1_g1_i1	Y1181_ARATH	63.678	435	105	3	948	2099	247	679	0	528
TRINITY_DN108825_c1_g1_i1	Y1181_ARATH	65.625	256	86	2	176	940	1	255	0	328
TRINITY_DN108825_c1_g1_i5	Y1181_ARATH	69.615	441	121	3	1018	2340	265	692	0	588
TRINITY_DN108825_c1_g1_i5	Y1181_ARATH	65.625	256	86	2	176	940	1	255	0	328
TRINITY_DN108825_c1_g1_i7	Y1181_ARATH	65.812	468	120	4	1377	2780	265	692	0	575
TRINITY_DN108825_c1_g1_i7	Y1181_ARATH	77.576	165	35	2	911	1399	116	280	2.19e-72	259
TRINITY_DN108825_c1_g1_i7	Y1181_ARATH	47.059	119	61	2	176	529	1	118	6.58e-19	96.3
TRINITY_DN108825_c1_g1_i8	Y1181_ARATH	69.615	441	121	3	984	2306	265	692	0	588
TRINITY_DN108825_c1_g1_i8	Y1181_ARATH	66.421	271	89	2	176	982	1	271	0	334
TRINITY_DN108825_c1_g1_i9	Y1181_ARATH	68.254	441	127	3	1018	2340	265	692	0	577
TRINITY_DN108825_c1_g1_i9	Y1181_ARATH	65.625	256	86	2	176	940	1	255	0	328
TRINITY_DN108825_c1_g1_i10	Y1181_ARATH	68.934	441	124	3	984	2306	265	692	0	582
TRINITY_DN108825_c1_g1_i10	Y1181_ARATH	66.421	271	89	2	176	982	1	271	0	334
TRINITY_DN108825_c1_g1_i12	Y1181_ARATH	65.171	468	123	4	1377	2780	265	692	0	570
TRINITY_DN108825_c1_g1_i12	Y1181_ARATH	77.576	165	35	2	911	1399	116	280	2.44e-72	259
TRINITY_DN108825_c1_g1_i12	Y1181_ARATH	47.059	119	61	2	176	529	1	118	6.73e-19	96.3
TRINITY_DN108825_c1_g1_i13	Y1181_ARATH	68.934	441	124	3	984	2306	265	692	0	582
TRINITY_DN108825_c1_g1_i13	Y1181_ARATH	66.421	271	89	2	176	982	1	271	0	334
TRINITY_DN108825_c1_g1_i14	Y1181_ARATH	64.956	682	185	4	176	2068	1	679	0	830
TRINITY_DN108825_c1_g1_i15	Y1181_ARATH	65.812	468	120	4	987	2390	265	692	0	574
TRINITY_DN108825_c1_g1_i15	Y1181_ARATH	64.539	282	97	3	176	1015	1	281	8.04e-106	349
TRINITY_DN108825_c1_g1_i16	Y1181_ARATH	64.539	282	97	3	176	1015	1	281	8.8e-106	349
TRINITY_DN108825_c1_g1_i16	Y1181_ARATH	79.429	175	36	0	987	1511	265	439	1.08e-90	308
TRINITY_DN108825_c1_g1_i16	Y1181_ARATH	60.729	247	84	3	1666	2406	459	692	4.8e-67	242
TRINITY_DN108825_c1_g1_i17	Y1181_ARATH	68.254	441	127	3	1018	2340	265	692	0	577
TRINITY_DN108825_c1_g1_i17	Y1181_ARATH	65.625	256	86	2	176	940	1	255	0	328
TRINITY_DN108825_c1_g1_i18	Y1181_ARATH	64.539	282	97	3	176	1015	1	281	8.65e-106	349
TRINITY_DN108825_c1_g1_i18	Y1181_ARATH	79.429	175	36	0	987	1511	265	439	1.06e-90	308
TRINITY_DN108825_c1_g1_i18	Y1181_ARATH	59.514	247	87	3	1666	2406	459	692	4.56e-65	237
TRINITY_DN108825_c1_g1_i19	Y1181_ARATH	64.539	282	97	3	176	1015	1	281	1.21e-105	349
TRINITY_DN108825_c1_g1_i19	Y1181_ARATH	79.429	175	36	0	987	1511	265	439	1.4e-90	308
TRINITY_DN108825_c1_g1_i19	Y1181_ARATH	59.514	247	87	3	1666	2406	459	692	5.17e-65	237
TRINITY_DN108825_c1_g1_i20	Y1181_ARATH	65.171	468	123	4	1377	2780	265	692	0	570
TRINITY_DN108825_c1_g1_i20	Y1181_ARATH	77.576	165	35	2	911	1399	116	280	2.17e-72	259
TRINITY_DN108825_c1_g1_i20	Y1181_ARATH	47.059	119	61	2	176	529	1	118	6.57e-19	96.3
TRINITY_DN108864_c0_g1_i1	MEE12_ARATH	37.438	203	111	7	916	1506	1	193	3.97e-30	129
TRINITY_DN108864_c0_g1_i2	MEE12_ARATH	42.371	734	343	17	916	3090	1	663	7.7e-166	509
TRINITY_DN108864_c0_g1_i4	MEE12_ARATH	41.321	530	255	12	916	2481	1	482	2.21e-114	373
TRINITY_DN108864_c0_g1_i4	MEE12_ARATH	68.493	73	23	0	3126	3344	551	623	5.72e-24	112
TRINITY_DN108813_c0_g1_i1	SPL1_ARATH	56.154	130	46	3	589	975	741	860	2.11e-26	113
TRINITY_DN108813_c0_g1_i2	SPL12_ARATH	46.961	1020	418	25	49	3072	19	927	0	730
TRINITY_DN108813_c0_g1_i4	SPL12_ARATH	47.198	1017	417	25	49	3063	19	927	0	732
TRINITY_DN108848_c0_g2_i1	TILS_WOLPP	36.8	125	65	1	651	1025	92	202	1.71e-23	86.3
TRINITY_DN108848_c0_g2_i1	TILS_WOLPP	33.333	69	37	1	400	606	17	76	1.71e-23	47
TRINITY_DN108848_c0_g2_i2	TILS_WOLPP	36.8	125	65	1	651	1025	92	202	1.93e-23	85.9
TRINITY_DN108848_c0_g2_i2	TILS_WOLPP	33.333	69	37	1	400	606	17	76	1.93e-23	47
TRINITY_DN108848_c0_g2_i3	TILS_WOLPP	36.8	125	65	1	651	1025	92	202	1.8e-23	86.3
TRINITY_DN108848_c0_g2_i3	TILS_WOLPP	33.333	69	37	1	400	606	17	76	1.8e-23	47
TRINITY_DN108848_c0_g2_i4	TILS_WOLPP	36.8	125	65	1	651	1025	92	202	1.83e-23	86.3
TRINITY_DN108848_c0_g2_i4	TILS_WOLPP	33.333	69	37	1	400	606	17	76	1.83e-23	47
TRINITY_DN108848_c0_g2_i6	TILS_WOLPP	37.6	125	64	1	651	1025	92	202	3.21e-24	88.6
TRINITY_DN108848_c0_g2_i6	TILS_WOLPP	33.333	69	37	1	400	606	17	76	3.21e-24	47
TRINITY_DN108848_c0_g2_i7	TILS_WOLPP	36.8	125	65	1	651	1025	92	202	1.78e-23	86.3
TRINITY_DN108848_c0_g2_i7	TILS_WOLPP	33.333	69	37	1	400	606	17	76	1.78e-23	47
TRINITY_DN108848_c0_g2_i8	TILS_WOLPP	37.6	125	64	1	651	1025	92	202	7.05e-24	87.8
TRINITY_DN108848_c0_g2_i8	TILS_WOLPP	33.333	69	37	1	400	606	17	76	7.05e-24	47
TRINITY_DN108848_c0_g2_i9	TILS_WOLPP	37.6	125	64	1	651	1025	92	202	3.2e-24	88.6
TRINITY_DN108848_c0_g2_i9	TILS_WOLPP	33.333	69	37	1	400	606	17	76	3.2e-24	47
TRINITY_DN108848_c0_g2_i10	TILS_WOLPP	36.8	125	65	1	651	1025	92	202	1.94e-23	86.3
TRINITY_DN108848_c0_g2_i10	TILS_WOLPP	33.333	69	37	1	400	606	17	76	1.94e-23	47
TRINITY_DN108848_c0_g2_i11	TILS_ZYMMO	29.817	218	132	7	660	1313	101	297	8.43e-24	95.5
TRINITY_DN108848_c0_g2_i11	TILS_ZYMMO	34.615	78	32	3	406	639	31	89	8.43e-24	38.9
TRINITY_DN108848_c0_g2_i12	TILS_WOLPP	36.8	125	65	1	651	1025	92	202	9.68e-24	87
TRINITY_DN108848_c0_g2_i12	TILS_WOLPP	33.333	69	37	1	400	606	17	76	9.68e-24	47
TRINITY_DN108848_c0_g2_i13	TILS_WOLPP	36.8	125	65	1	651	1025	92	202	1.94e-23	85.9
TRINITY_DN108848_c0_g2_i13	TILS_WOLPP	33.333	69	37	1	400	606	17	76	1.94e-23	47
TRINITY_DN108892_c0_g1_i4	Y1609_ARATH	51.689	296	100	3	1	759	160	455	4.33e-93	299
TRINITY_DN108892_c0_g1_i7	Y1609_ARATH	55.518	299	128	3	1	891	160	455	4.92e-108	339
TRINITY_DN108892_c0_g1_i11	Y1609_ARATH	57.191	299	123	3	1	891	160	455	2.14e-109	343
TRINITY_DN108892_c0_g2_i1	Y1609_ARATH	66.265	83	27	1	170	415	154	236	8.29e-31	113
TRINITY_DN108892_c0_g2_i1	Y1609_ARATH	73.077	26	7	0	1	78	129	154	8.29e-31	40
TRINITY_DN108892_c0_g3_i1	Y1609_ARATH	49.029	206	56	2	235	705	31	236	6.15e-37	137
TRINITY_DN108892_c0_g4_i2	Y1609_ARATH	54.93	213	61	3	324	959	58	236	1.03e-65	216
TRINITY_DN108892_c0_g4_i3	Y1609_ARATH	72.626	179	48	1	324	857	58	236	5e-75	239
TRINITY_DN108854_c0_g1_i1	ABIL5_ORYSJ	38.418	177	97	4	439	933	42	218	3.4e-26	109
TRINITY_DN108854_c0_g1_i4	ABIL5_ORYSJ	43.478	115	65	0	334	678	38	152	2e-23	102
TRINITY_DN108854_c0_g1_i7	ABIL5_ORYSJ	36.957	184	107	4	334	867	38	218	5.51e-25	107
TRINITY_DN108854_c0_g1_i8	ABIL5_ORYSJ	40.964	83	49	0	334	582	38	120	2.48e-16	74.3
TRINITY_DN108854_c0_g1_i8	ABIL5_ORYSJ	40.385	52	26	1	690	830	120	171	2.48e-16	33.9
TRINITY_DN108854_c0_g1_i10	ABIL5_ORYSJ	38.122	181	100	4	334	840	38	218	4.58e-27	111
TRINITY_DN108854_c0_g1_i11	ABIL5_ORYSJ	40.964	83	49	0	334	582	38	120	2.6e-16	74.3
TRINITY_DN108854_c0_g1_i11	ABIL5_ORYSJ	40.385	52	26	1	690	830	120	171	2.6e-16	33.9
TRINITY_DN108854_c0_g1_i12	ABIL5_ORYSJ	43.478	115	65	0	334	678	38	152	3.67e-23	102
TRINITY_DN108854_c0_g1_i13	ABIL5_ORYSJ	41.25	80	47	0	436	675	41	120	6.98e-16	72.8
TRINITY_DN108854_c0_g1_i13	ABIL5_ORYSJ	40.385	52	26	1	783	923	120	171	6.98e-16	33.9
TRINITY_DN108854_c0_g1_i14	ABIL5_ORYSJ	36.957	184	107	4	334	867	38	218	2.72e-25	107
TRINITY_DN108854_c0_g1_i15	ABIL5_ORYSJ	38.122	181	100	4	334	840	38	218	1.26e-26	111
TRINITY_DN108854_c0_g1_i17	ABIL5_ORYSJ	36.957	184	107	4	334	867	38	218	1.06e-25	107
TRINITY_DN108854_c0_g1_i18	ABIL5_ORYSJ	40.964	83	49	0	334	582	38	120	2.79e-16	74.3
TRINITY_DN108854_c0_g1_i18	ABIL5_ORYSJ	40.385	52	26	1	690	830	120	171	2.79e-16	33.9
TRINITY_DN108854_c0_g1_i19	ABIL5_ORYSJ	40.964	83	49	0	334	582	38	120	7.14e-19	74.3
TRINITY_DN108854_c0_g1_i19	ABIL5_ORYSJ	36.364	99	51	4	690	950	120	218	7.14e-19	42
TRINITY_DN108854_c0_g1_i21	ABIL5_ORYSJ	40.964	83	49	0	334	582	38	120	2.29e-16	74.3
TRINITY_DN108854_c0_g1_i21	ABIL5_ORYSJ	40.385	52	26	1	690	830	120	171	2.29e-16	33.9
TRINITY_DN108854_c1_g1_i1	ARI1_ARATH	58.647	133	55	0	413	811	23	155	1.16e-46	167
TRINITY_DN108854_c1_g1_i2	ARI2_ARATH	81.984	383	69	0	308	1456	150	532	0	676
TRINITY_DN108854_c1_g1_i3	ARI2_ARATH	75.278	449	99	3	308	1636	150	592	0	686
TRINITY_DN108854_c1_g1_i4	ARI1_ARATH	62.051	195	73	1	364	945	1	195	8.34e-78	251
TRINITY_DN108854_c1_g1_i5	ARI2_ARATH	78.118	425	87	2	452	1726	150	568	0	682
TRINITY_DN108876_c0_g1_i1	TTL12_MOUSE	37.972	503	253	13	1158	2576	157	630	1.21e-92	310
TRINITY_DN108876_c0_g1_i1	TTL12_MOUSE	38.017	121	51	3	141	431	24	144	2.27e-06	55.5
TRINITY_DN108876_c0_g1_i2	TTL12_MOUSE	37.972	503	253	13	1284	2702	157	630	1.74e-94	316
TRINITY_DN108876_c0_g1_i2	TTL12_MOUSE	38.017	121	51	3	141	431	24	144	2.3e-06	55.5
TRINITY_DN108876_c0_g1_i4	TTL12_MOUSE	38.571	280	147	6	225	1016	218	488	1.2e-46	171
TRINITY_DN108855_c2_g1_i3	FH20_ARATH	81.081	74	14	0	1	222	1576	1649	7.2e-15	80.5
TRINITY_DN108855_c2_g2_i2	FH20_ARATH	73.404	94	25	0	4	285	1556	1649	4.96e-26	114
TRINITY_DN108855_c2_g1_i8	FH20_ARATH	82.192	73	13	0	2	220	1577	1649	1.8e-15	82
TRINITY_DN108855_c2_g2_i3	FH20_ARATH	69.663	89	23	1	11	277	1565	1649	2.95e-24	108
TRINITY_DN108855_c2_g2_i4	FH20_ARATH	77.66	94	21	0	4	285	1556	1649	9.67e-33	133
TRINITY_DN108855_c3_g1_i1	CESA7_ORYSJ	81.967	61	11	0	127	309	16	76	9.54e-33	127
TRINITY_DN108855_c3_g2_i1	CESA4_ARATH	79.09	1033	197	6	130	3174	18	1049	0	1535
TRINITY_DN108855_c4_g1_i1	CESA9_ARATH	82.623	610	105	1	15	1841	477	1086	0	1028
TRINITY_DN108898_c0_g3_i1	FBW2_ARATH	74.545	55	14	0	361	525	1	55	2.36e-22	94.4
TRINITY_DN108898_c0_g3_i2	FBW2_ARATH	74.545	55	14	0	534	698	1	55	1.54e-21	94
TRINITY_DN108898_c0_g4_i1	FBW2_ARATH	92	25	2	0	356	430	31	55	1.87e-08	55.1
TRINITY_DN108898_c0_g5_i1	FBW2_ARATH	76.364	55	13	0	239	403	1	55	5.97e-23	94.4
TRINITY_DN108898_c0_g7_i1	RUS3_ARATH	81.275	251	45	1	197	949	14	262	4.36e-140	421
TRINITY_DN108898_c0_g7_i2	FBW2_ARATH	58.571	280	112	2	259	1095	1	277	1.56e-111	335
TRINITY_DN108898_c0_g8_i1	RL38_ARATH	92.857	28	2	0	855	938	2	29	3.06e-08	53.1
TRINITY_DN108898_c0_g9_i1	RL38_ARATH	92.857	28	2	0	520	603	2	29	1.13e-08	53.1
TRINITY_DN108800_c4_g1_i2	IDD12_ARATH	70.492	183	49	2	669	1202	1	183	1.09e-80	256
TRINITY_DN108800_c4_g1_i3	IDD12_ARATH	70.652	184	48	3	423	959	1	183	1.37e-81	255
TRINITY_DN108800_c4_g1_i4	IDD12_ARATH	69.048	168	47	2	258	746	1	168	2.8e-75	236
TRINITY_DN108800_c4_g1_i5	IDD12_ARATH	71.739	184	46	3	422	958	1	183	1.9e-86	268
TRINITY_DN108800_c4_g1_i7	IDD12_ARATH	69.048	168	47	2	725	1213	1	168	6.25e-73	236
TRINITY_DN108800_c5_g2_i1	IDD10_ARATH	73.148	216	32	3	3	572	63	278	9.5e-100	304
TRINITY_DN108800_c5_g3_i1	IDD10_ARATH	72.727	220	46	4	3	620	63	282	8.79e-97	307
TRINITY_DN108858_c0_g1_i1	PTL_ARATH	94.444	36	2	0	421	528	119	154	3.64e-14	75.5
TRINITY_DN108858_c0_g1_i3	PTL_ARATH	61.569	255	91	3	189	947	119	368	1.8e-96	299
TRINITY_DN108858_c0_g1_i4	PTL_ARATH	51.245	482	194	17	445	1794	119	591	2.39e-135	416
TRINITY_DN108859_c0_g1_i3	NU4M_WHEAT	94.771	153	8	0	1125	1583	1	153	1.1e-90	290
TRINITY_DN108859_c0_g2_i1	NMNAT_ARATH	62.559	211	75	1	188	820	1	207	6.41e-93	283
TRINITY_DN108859_c0_g2_i2	NMNAT_ARATH	56.522	46	20	0	516	653	189	234	2.13e-09	60.5
TRINITY_DN108859_c0_g2_i5	NMNAT_ARATH	64.211	190	64	1	125	694	1	186	2.58e-89	266
TRINITY_DN108859_c0_g2_i6	NMNAT_ARATH	56.522	46	20	0	279	416	189	234	1.89e-19	60.8
TRINITY_DN108859_c0_g2_i6	NMNAT_ARATH	71.429	35	10	0	145	249	152	186	1.89e-19	56.2
TRINITY_DN108859_c0_g2_i9	NMNAT_ARATH	47.97	271	103	5	125	934	1	234	1.57e-79	248
TRINITY_DN108859_c0_g2_i9	NMNAT_ARATH	71.429	35	10	0	663	767	152	186	9.64e-08	56.2
TRINITY_DN108859_c0_g2_i10	NMNAT_ARATH	62.887	194	66	2	595	1176	1	188	2.57e-82	259
TRINITY_DN108859_c0_g2_i10	NMNAT_ARATH	65.217	46	16	0	1194	1331	189	234	1.46e-11	68.2
TRINITY_DN108859_c0_g2_i11	NMNAT_ARATH	62.963	81	30	0	1	243	154	234	3.72e-29	110
TRINITY_DN108859_c0_g2_i12	NMNAT_ARATH	63.025	238	84	1	595	1308	1	234	1.51e-106	321
TRINITY_DN108859_c0_g2_i13	NMNAT_ARATH	60.248	161	60	1	188	670	1	157	1.5e-81	209
TRINITY_DN108859_c0_g2_i13	NMNAT_ARATH	66.667	81	27	0	742	984	154	234	1.5e-81	116
TRINITY_DN108842_c0_g1_i3	RSS3_ORYSJ	38.037	163	77	5	92	577	31	170	5.88e-28	105
TRINITY_DN108842_c0_g1_i3	RSS3_ORYSJ	31.034	87	51	1	639	872	163	249	5.88e-28	41.2
TRINITY_DN108842_c0_g1_i4	RSS3_ORYSJ	36.979	192	95	3	96	641	74	249	1.01e-28	119
TRINITY_DN108842_c0_g1_i5	RSS3_ORYSJ	39.08	174	78	5	96	584	74	230	2.49e-28	118
TRINITY_DN108842_c0_g1_i7	RSS3_ORYSJ	38.037	163	77	5	92	577	31	170	4.72e-23	105
TRINITY_DN108842_c0_g1_i9	RSS3_ORYSJ	36.364	242	121	6	92	787	31	249	6.92e-36	142
TRINITY_DN108842_c0_g1_i12	RSS3_ORYSJ	36.979	192	95	3	96	641	74	249	1.63e-28	119
TRINITY_DN108842_c0_g1_i13	RSS3_ORYSJ	40	175	81	5	92	613	31	182	8.82e-29	122
TRINITY_DN108842_c0_g1_i14	RSS3_ORYSJ	37.264	212	100	5	7	609	41	230	9.73e-36	138
TRINITY_DN108811_c0_g3_i1	YMF16_ARATH	92.308	182	14	0	916	1461	4	185	8.59e-100	304
TRINITY_DN108811_c0_g3_i2	YMF16_ARATH	89.13	92	10	0	1	276	179	270	2.16e-49	160
TRINITY_DN108896_c0_g1_i1	B3GTG_ARATH	63.913	460	151	2	1	1380	175	619	0	620
TRINITY_DN108896_c0_g1_i2	B3GTG_ARATH	69.697	165	50	0	7	501	351	515	3.69e-79	251
TRINITY_DN108851_c0_g2_i1	FBK50_ARATH	26.852	432	210	17	83	1192	35	422	6.77e-23	105
TRINITY_DN108851_c0_g2_i3	FBK50_ARATH	26.852	432	210	17	83	1192	35	422	3.8e-23	105
TRINITY_DN108851_c0_g2_i4	FBK50_ARATH	26.852	432	210	17	83	1192	35	422	3.98e-23	105
TRINITY_DN108851_c0_g2_i5	FBK50_ARATH	26.207	435	215	17	93	1211	32	422	6.3e-23	104
TRINITY_DN108851_c0_g3_i1	CHR19_ARATH	76.923	455	98	2	658	2001	302	756	0	743
TRINITY_DN108851_c0_g3_i1	CHR19_ARATH	79.429	175	36	0	123	647	157	331	9.13e-92	310
TRINITY_DN108851_c0_g3_i3	CHR19_ARATH	80.851	423	81	0	1224	2492	334	756	0	741
TRINITY_DN108851_c0_g3_i3	CHR19_ARATH	78.205	156	34	0	751	1218	156	311	0	269
TRINITY_DN108851_c0_g3_i3	CHR19_ARATH	48.276	58	30	0	259	432	1	58	3.03e-07	58.5
TRINITY_DN108851_c0_g3_i4	CHR19_ARATH	75.659	493	94	1	123	1523	157	649	0	797
TRINITY_DN108851_c0_g3_i5	CHR19_ARATH	80.532	601	117	0	751	2553	156	756	0	1051
TRINITY_DN108851_c0_g3_i5	CHR19_ARATH	48.276	58	30	0	259	432	1	58	1.74e-07	59.3
TRINITY_DN108893_c0_g1_i1	TGH_ARATH	62.095	802	273	11	41	2431	1	776	0	882
TRINITY_DN108893_c0_g1_i2	TGH_ARATH	62.547	801	269	11	41	2425	1	776	0	882
TRINITY_DN108867_c0_g1_i1	KN7N_ARATH	57.758	883	301	12	97	2718	1	820	0	893
TRINITY_DN108867_c0_g1_i3	KN7N_ARATH	60.676	740	224	11	97	2274	1	687	0	784
TRINITY_DN108867_c0_g1_i3	KN7N_ARATH	48.12	133	68	1	3520	3915	688	820	3.49e-25	117
TRINITY_DN108867_c0_g1_i4	KN7N_ARATH	60	855	302	11	97	2646	1	820	0	898
TRINITY_DN108867_c0_g1_i5	KN7N_ARATH	56.769	687	267	9	659	2692	155	820	0	665
TRINITY_DN108867_c0_g1_i5	KN7N_ARATH	71.515	165	41	2	97	591	1	159	0	251
TRINITY_DN108867_c0_g1_i6	KN7N_ARATH	60.213	847	301	11	97	2610	1	820	0	913
TRINITY_DN108867_c0_g1_i7	KN7N_ARATH	63.778	704	224	10	97	2166	1	687	0	803
TRINITY_DN108867_c0_g1_i7	KN7N_ARATH	46.575	146	74	2	3373	3807	678	820	2.39e-26	120
TRINITY_DN108867_c0_g1_i8	KN7N_ARATH	59.883	855	299	12	97	2634	1	820	0	911
TRINITY_DN108867_c0_g1_i9	KN7N_ARATH	60.567	847	302	11	97	2622	1	820	0	902
TRINITY_DN108819_c4_g2_i2	STLP2_ARATH	52	225	104	2	2	667	169	392	1.5e-60	202
TRINITY_DN108819_c4_g2_i3	STLP2_ARATH	56.122	98	43	0	1	294	263	360	9.65e-27	110
TRINITY_DN108819_c4_g2_i4	STLP2_ARATH	59.447	217	87	1	3	653	145	360	9.35e-78	247
TRINITY_DN108819_c4_g2_i5	STLP2_ARATH	58.621	58	24	0	221	394	303	360	9.49e-14	74.3
TRINITY_DN108819_c4_g2_i8	STLP2_ARATH	42.197	173	76	3	65	583	2	150	1.46e-25	104
TRINITY_DN108819_c4_g2_i9	STLP2_ARATH	48.454	97	47	1	4	285	296	392	3.94e-18	86.7
TRINITY_DN108869_c0_g2_i1	CFXQ_CYAM1	40.306	196	108	4	821	1396	32	222	1.4e-39	151
TRINITY_DN108869_c0_g2_i3	CFXQ_CYAM1	40.306	196	108	4	935	1510	32	222	1.89e-39	151
TRINITY_DN108869_c0_g2_i4	CFXQ_CYAM1	41.837	98	53	2	967	1254	125	220	3.98e-21	79
TRINITY_DN108869_c0_g2_i4	CFXQ_CYAM1	41.667	48	28	0	735	878	78	125	3.98e-21	45.1
TRINITY_DN108869_c0_g2_i8	CFXQ_CYAM1	41.497	147	82	2	735	1169	78	222	2.43e-29	121
TRINITY_DN108869_c0_g2_i11	CFXQ_CYAM1	42.282	149	80	3	169	603	74	220	1.15e-29	121
TRINITY_DN108874_c0_g3_i3	PAH1_ARATH	67.974	306	97	1	1777	2691	490	795	6.19e-132	433
TRINITY_DN108874_c0_g3_i3	PAH1_ARATH	47.443	352	144	9	328	1365	1	317	4.27e-74	270
TRINITY_DN108874_c0_g3_i3	PAH1_ARATH	84.404	109	16	1	3501	3824	796	904	1.85e-39	163
TRINITY_DN108853_c0_g1_i4	ACA4_ARATH	71.248	793	217	5	5	2383	243	1024	0	1080
TRINITY_DN108820_c0_g1_i2	PUM7_ARATH	70.44	318	94	0	1353	2306	333	650	4.83e-161	488
TRINITY_DN108879_c1_g3_i1	MLOL_LINUS	62.585	147	23	2	3	437	43	159	4.29e-38	140
TRINITY_DN108879_c1_g4_i1	MLO6_ARATH	70.219	319	86	3	219	1151	1	318	1.53e-159	463
TRINITY_DN108879_c1_g3_i2	MLO6_ARATH	45.695	151	71	4	1	435	438	583	3.28e-32	124
TRINITY_DN108879_c1_g3_i3	MLOL_LINUS	81	100	17	1	3	296	43	142	3.63e-36	132
TRINITY_DN108879_c1_g3_i4	MLO12_ARATH	76.25	240	57	0	1	720	199	438	1.87e-122	362
TRINITY_DN108879_c1_g5_i2	P4KG5_ARATH	61.486	296	98	6	2275	1391	350	630	2.13e-99	323
TRINITY_DN108879_c1_g7_i1	P4KG5_ARATH	55.422	249	98	6	743	3	350	587	1.35e-72	236
TRINITY_DN108805_c1_g1_i1	NCRK_ARATH	41.176	85	36	4	2390	2641	1	72	4.35e-07	57.4
TRINITY_DN108805_c1_g2_i1	NCRK_ARATH	76.991	113	25	1	2	337	306	418	2.05e-49	167
TRINITY_DN108805_c1_g4_i1	NCRK_ARATH	58.259	563	206	12	506	2164	1	544	0	608
TRINITY_DN108805_c1_g4_i2	NCRK_ARATH	51.337	374	160	7	632	1744	1	355	1.95e-111	355
TRINITY_DN108805_c1_g4_i2	NCRK_ARATH	79.279	111	20	3	1734	2057	403	513	6.65e-46	177
TRINITY_DN108805_c1_g4_i4	NCRK_ARATH	64.481	183	63	1	1306	1848	173	355	1.61e-68	241
TRINITY_DN108805_c1_g4_i4	NCRK_ARATH	79.279	111	20	3	1838	2161	403	513	8.01e-46	177
TRINITY_DN108805_c1_g4_i4	NCRK_ARATH	41.176	170	84	5	632	1138	1	155	5.88e-31	132
TRINITY_DN108805_c1_g4_i5	NCRK_ARATH	51.475	373	155	8	506	1603	1	354	1.89e-157	349
TRINITY_DN108805_c1_g4_i5	NCRK_ARATH	77.852	149	29	4	1602	2036	365	513	1.89e-157	231
TRINITY_DN108805_c1_g4_i6	NCRK_ARATH	64.481	183	63	1	1180	1722	173	355	9.13e-69	241
TRINITY_DN108805_c1_g4_i6	NCRK_ARATH	79.279	111	20	3	1712	2035	403	513	6.39e-46	177
TRINITY_DN108805_c1_g4_i6	NCRK_ARATH	41.176	170	84	5	506	1012	1	155	5.32e-31	132
TRINITY_DN108805_c1_g4_i8	NCRK_ARATH	71.554	341	87	6	1306	2298	173	513	8.91e-159	481
TRINITY_DN108805_c1_g4_i8	NCRK_ARATH	41.176	170	84	5	632	1138	1	155	3.61e-28	124
TRINITY_DN108805_c1_g4_i9	NCRK_ARATH	51.337	374	160	7	506	1618	1	355	7.08e-112	355
TRINITY_DN108805_c1_g4_i9	NCRK_ARATH	79.279	111	20	3	1608	1931	403	513	5.08e-46	177
TRINITY_DN108805_c1_g4_i10	NCRK_ARATH	57.549	563	206	13	632	2278	1	544	0	594
TRINITY_DN108805_c1_g4_i13	NCRK_ARATH	72.727	341	87	5	1180	2184	173	513	2.05e-164	494
TRINITY_DN108805_c1_g4_i13	NCRK_ARATH	41.176	170	84	5	506	1012	1	155	3.34e-28	124
TRINITY_DN108805_c1_g5_i1	NCRK_ARATH	72.727	88	24	0	1	264	268	355	2.86e-40	144
TRINITY_DN108805_c1_g5_i3	NCRK_ARATH	52.139	374	157	7	12	1127	1	354	6.83e-151	346
TRINITY_DN108805_c1_g5_i3	NCRK_ARATH	63.333	180	60	4	1129	1650	366	545	6.83e-151	211
TRINITY_DN108805_c1_g5_i4	NCRK_ARATH	56.283	565	219	11	12	1682	1	545	0	573
TRINITY_DN108805_c1_g5_i5	NCRK_ARATH	54.27	562	198	11	12	1571	1	545	0	549
TRINITY_DN108805_c1_g6_i1	NCRK_ARATH	41.176	85	36	4	988	1239	1	72	1.28e-07	57.4
TRINITY_DN113487_c0_g1_i1	UGT1_GARJA	46.632	193	81	4	812	291	228	417	4.81e-46	142
TRINITY_DN113487_c0_g1_i1	UGT1_GARJA	62	50	19	0	292	143	417	466	4.81e-46	64.3
TRINITY_DN113438_c0_g1_i1	MTDH_MEDSA	79.31	29	6	0	379	465	290	318	1.03e-07	53.1
TRINITY_DN113426_c0_g1_i1	HPR1_ARATH	85.366	82	12	0	1	246	305	386	2e-42	149
TRINITY_DN113449_c0_g1_i1	AP1M2_ARATH	97.143	35	1	0	594	490	394	428	1.91e-14	74.3
TRINITY_DN113450_c0_g1_i1	BCP_PEA	58.763	97	39	1	117	407	27	122	5.17e-24	98.6
TRINITY_DN113489_c0_g1_i1	GRXC3_ARATH	55.556	54	21	1	343	495	2	55	6.46e-09	55.1
TRINITY_DN113489_c0_g2_i1	GRXC3_ARATH	60.526	76	27	1	343	561	2	77	1.53e-22	90.9
TRINITY_DN113409_c0_g1_i1	KSG7_ARATH	83.784	37	6	0	17	127	314	350	1.9e-13	69.3
TRINITY_DN113483_c0_g1_i1	CD48B_ARATH	91.209	91	7	1	271	2	351	441	1.54e-43	154
TRINITY_DN113494_c0_g1_i1	SYM_ORYSJ	81.481	27	5	0	2	82	699	725	6.63e-06	48.5
TRINITY_DN113444_c0_g1_i1	RT11_ARATH	61.017	59	23	0	2	178	256	314	3.38e-20	88.6
TRINITY_DN113417_c0_g1_i1	MD15A_ARATH	62.162	37	14	0	2	112	1293	1329	1.95e-08	55.1
TRINITY_DN113454_c0_g1_i1	SYVM1_ARATH	69.231	39	12	0	2	118	197	235	3.62e-12	65.9
TRINITY_DN113457_c0_g1_i1	ROGFE_ARATH	60.606	33	13	0	298	396	454	486	4.9e-06	47.8
TRINITY_DN113440_c0_g1_i1	SEC5A_ARATH	93.103	29	2	0	416	502	383	411	2.1e-07	53.1
TRINITY_DN113428_c0_g1_i1	CYT3_ARATH	45.872	109	57	2	347	673	3	109	7.08e-24	95.5
TRINITY_DN113448_c0_g1_i1	SDF2_ARATH	88.889	27	3	0	1	81	107	133	6.35e-09	55.1
TRINITY_DN113452_c0_g1_i1	IAA33_ARATH	73.267	101	18	1	2	304	64	155	4.29e-37	125
TRINITY_DN113481_c0_g1_i1	CNGC2_ARATH	88.372	43	5	0	1	129	191	233	1.5e-17	81.6
TRINITY_DN113463_c0_g1_i1	ALDH_CRAPL	71.429	42	12	0	202	77	188	229	3.19e-13	69.3
TRINITY_DN113463_c0_g1_i1	ALDH_CRAPL	69.767	43	13	0	465	337	148	190	6.39e-13	68.6
TRINITY_DN123671_c0_g1_i1	TAO1_ARATH	34.021	97	58	3	212	487	56	151	7.7e-07	43.9
TRINITY_DN123671_c0_g1_i1	TAO1_ARATH	52.941	17	8	0	166	216	36	52	7.7e-07	25.8
TRINITY_DN123671_c0_g1_i1	TAO1_ARATH	44	25	14	0	490	564	158	182	7.7e-07	23.5
TRINITY_DN123670_c0_g1_i1	STA1_ARATH	35.714	70	41	1	198	1	1	70	2.65e-06	48.5
TRINITY_DN123690_c0_g1_i1	RS113_ARATH	88.571	35	4	0	339	235	125	159	2.8e-13	65.1
TRINITY_DN123665_c0_g1_i1	NAC31_ARATH	68.919	74	21	1	101	322	2	73	9.67e-28	106
TRINITY_DN123664_c0_g1_i1	SF3A2_HUMAN	76.238	101	24	0	3	305	115	215	1.41e-50	170
TRINITY_DN123603_c0_g1_i1	HAK2_ORYSJ	64.865	37	13	0	161	51	347	383	1.06e-16	54.7
TRINITY_DN123603_c0_g1_i1	HAK2_ORYSJ	43.902	41	21	1	388	272	298	338	1.06e-16	41.2
TRINITY_DN123603_c0_g1_i1	HAK2_ORYSJ	58.824	17	7	0	57	7	391	407	1.06e-16	29.6
TRINITY_DN123621_c0_g1_i1	UKL4_ARATH	48.039	102	24	2	173	475	393	466	3.16e-20	89.4
TRINITY_DN123617_c0_g1_i1	PMA11_ARATH	93.75	32	2	0	458	553	925	956	8.69e-11	63.5
TRINITY_DN123658_c0_g1_i1	GG2_ARATH	53.086	81	37	1	394	155	20	100	7.67e-20	81.3
TRINITY_DN123610_c0_g1_i1	OCT3_ARATH	48.101	79	38	2	295	528	15	91	4.86e-14	73.2
TRINITY_DN116621_c0_g1_i1	RS18_ICTPU	80.198	101	20	0	2	304	31	131	6.18e-46	150
TRINITY_DN116661_c0_g1_i1	FTSH2_ORYSJ	80.556	72	14	0	1	216	593	664	9.9e-32	121
TRINITY_DN116689_c0_g1_i1	NFXL2_ARATH	45.614	57	30	1	1	168	825	881	1.16e-11	64.7
TRINITY_DN116622_c0_g1_i1	HFA4B_ORYSJ	44.167	120	66	1	2	361	87	205	8.63e-16	75.5
TRINITY_DN116683_c0_g1_i1	NNRE_BRAFL	55.372	121	46	3	2	352	133	249	4.05e-40	137
TRINITY_DN116649_c0_g1_i1	Y1461_ARATH	89.286	28	3	0	1	84	298	325	2.93e-10	60.8
TRINITY_DN116655_c0_g1_i1	IQM5_ARATH	71.698	106	30	0	1	318	275	380	2.4e-41	144
TRINITY_DN116636_c0_g1_i1	Y5713_ARATH	48.214	56	29	0	3	170	313	368	4.34e-11	64.3
TRINITY_DN146030_c0_g1_i1	AFC2_ARATH	78.431	51	11	0	1	153	377	427	4.16e-20	90.1
TRINITY_DN146041_c0_g1_i1	RL373_ARATH	93.548	31	2	0	1229	1321	48	78	2.38e-11	63.5
TRINITY_DN146041_c0_g1_i1	RL373_ARATH	77.143	35	8	0	2	106	20	54	7.21e-09	56.2
TRINITY_DN146073_c0_g1_i1	IP5PE_ARATH	81.395	43	8	0	223	95	864	906	5.14e-17	79.7
TRINITY_DN146010_c0_g1_i1	IF4B3_ARATH	51.136	176	76	5	109	612	1	174	6.25e-15	75.9
TRINITY_DN146014_c0_g1_i1	TRXH_RICCO	88.889	27	3	0	533	613	31	57	2.61e-09	56.2
TRINITY_DN146014_c0_g1_i1	TRXH_RICCO	75.862	29	7	0	61	147	3	31	8.62e-07	49.7
TRINITY_DN146070_c0_g1_i1	ASAT1_ARATH	50	74	36	1	8	229	264	336	9.07e-18	80.5
TRINITY_DN146033_c0_g1_i1	SUR1_ARATH	52	100	48	0	43	342	30	129	4.2e-30	114
TRINITY_DN146096_c0_g1_i1	AVP_VIGRR	100	36	0	0	1	108	731	766	3.37e-14	74.3
TRINITY_DN146088_c0_g1_i1	TIF6A_ARATH	60	50	19	1	60	206	248	297	6.65e-10	60.8
TRINITY_DN146017_c0_g1_i1	CNBL9_ORYSJ	68	50	16	0	1	150	241	290	1.65e-19	85.9
TRINITY_DN146055_c0_g1_i1	FTRC_ARATH	76.19	42	10	0	1	126	105	146	1.5e-17	77.8
TRINITY_DN146072_c0_g1_i1	PSD1A_ARATH	79.412	34	7	0	334	435	1	34	5.3e-09	57
TRINITY_DN146091_c0_g2_i1	BGAL1_ARATH	83.529	85	14	0	2	256	763	847	1.01e-44	159
TRINITY_DN146034_c0_g1_i1	AB23G_ARATH	67.91	134	40	2	4	396	74	207	4.08e-52	176
TRINITY_DN100459_c0_g1_i1	MYST1_ARATH	85.553	443	54	2	192	1520	13	445	0	764
TRINITY_DN100419_c0_g1_i1	FUCO3_ARATH	81.481	54	10	0	152	313	26	79	5.74e-24	98.2
TRINITY_DN100419_c0_g2_i1	FUCO3_ARATH	79.63	54	11	0	152	313	26	79	7.9e-23	95.9
TRINITY_DN100419_c0_g3_i1	FUCO3_ARATH	65.915	355	113	1	152	1216	26	372	1.83e-179	509
TRINITY_DN100419_c0_g3_i3	FUCO3_ARATH	62.791	86	24	1	178	435	295	372	2.6e-30	117
TRINITY_DN100419_c0_g3_i4	GDL53_ARATH	57.692	182	77	0	3	548	199	380	8.78e-79	242
TRINITY_DN100477_c0_g1_i1	XYLA_ARATH	68.627	51	16	0	223	375	16	66	3.69e-18	82
TRINITY_DN100477_c1_g1_i1	UBC14_ARATH	86.885	122	16	0	61	426	1	122	1.97e-61	196
TRINITY_DN100477_c1_g1_i1	UBC14_ARATH	88.889	36	4	0	874	981	131	166	1.5e-14	73.9
TRINITY_DN100477_c1_g1_i2	UBC14_ARATH	61.881	202	24	2	163	768	18	166	4.27e-79	238
TRINITY_DN100477_c1_g1_i3	UBC14_ARATH	89.899	99	10	0	163	459	18	116	2.82e-62	195
TRINITY_DN100477_c1_g1_i3	UBC14_ARATH	88.889	36	4	0	603	710	131	166	6.47e-14	70.5
TRINITY_DN100477_c1_g1_i4	UBC14_ARATH	90.071	141	14	0	163	585	18	158	1.05e-83	248
TRINITY_DN100477_c1_g1_i5	UBC14_ARATH	87.619	105	13	0	163	477	18	122	2.33e-62	199
TRINITY_DN100477_c1_g1_i5	UBC14_ARATH	88.889	36	4	0	925	1032	131	166	2.47e-13	70.5
TRINITY_DN100477_c1_g1_i6	UBC14_ARATH	86.885	122	16	0	61	426	1	122	7.3e-57	196
TRINITY_DN100477_c1_g1_i6	UBC14_ARATH	88.889	36	4	0	2688	2795	131	166	1.29e-13	73.2
TRINITY_DN100477_c1_g1_i7	UBC14_ARATH	89.157	166	18	0	61	558	1	166	7.64e-89	260
TRINITY_DN100477_c1_g4_i1	UBC7_ARATH	89.759	166	17	0	253	750	1	166	2.85e-91	273
TRINITY_DN100477_c1_g4_i2	UBC7_ARATH	88.034	117	14	0	1200	1550	50	166	9.47e-61	202
TRINITY_DN100477_c1_g4_i2	UBC7_ARATH	93.75	48	3	0	253	396	1	48	1.6e-13	72.4
TRINITY_DN100477_c1_g4_i3	UBC7_ARATH	88.667	150	17	0	172	621	17	166	3.7e-88	265
TRINITY_DN100477_c1_g6_i1	UBC14_ARATH	89.189	37	4	0	44	154	131	167	3.05e-15	72.4
TRINITY_DN100477_c1_g7_i1	UBC7_ARATH	88.608	79	9	0	344	580	17	95	4.69e-48	157
TRINITY_DN100477_c1_g7_i4	UBC13_ARATH	91.304	46	4	0	850	987	50	95	1.09e-21	93.2
TRINITY_DN100477_c1_g7_i4	UBC13_ARATH	90.625	32	3	0	257	352	17	48	4.58e-12	67
TRINITY_DN100477_c1_g7_i5	UBC7_ARATH	88.608	79	9	0	454	690	17	95	4.59e-48	159
TRINITY_DN100477_c1_g7_i6	UBC7_ARATH	86.957	46	6	0	180	317	50	95	1.19e-33	92.4
TRINITY_DN100477_c1_g7_i6	UBC7_ARATH	93.478	46	3	0	1	138	4	49	1.19e-33	70.5
TRINITY_DN100477_c1_g7_i7	UBC7_ARATH	85.714	42	6	0	1381	1506	50	91	1.62e-18	86.3
TRINITY_DN100477_c1_g7_i7	UBC7_ARATH	90.625	32	3	0	454	549	17	48	7.7e-12	67
TRINITY_DN100477_c1_g7_i8	UBC7_WHEAT	88.095	42	5	0	1183	1308	53	94	2.93e-19	88.2
TRINITY_DN100477_c1_g8_i1	UBC13_ARATH	91.139	79	7	0	257	493	17	95	7.85e-49	158
TRINITY_DN100477_c1_g9_i1	UBC7_ARATH	88.793	116	13	0	2	349	50	165	2.92e-66	202
TRINITY_DN100482_c0_g3_i2	BKI1_ARATH	39.583	240	103	11	989	354	60	285	2.56e-13	74.3
TRINITY_DN100482_c0_g3_i5	BKI1_ARATH	40.83	289	121	12	1388	630	60	334	1.12e-15	82
TRINITY_DN100476_c1_g1_i1	GLO2D_ARATH	77.857	140	31	0	814	395	190	329	2e-75	236
TRINITY_DN100476_c1_g2_i1	GLO2N_ARATH	75.893	112	27	0	357	22	213	324	3.96e-59	187
TRINITY_DN100476_c1_g3_i1	GLO2M_ARATH	68.333	120	35	2	352	2	1	120	3.51e-48	161
TRINITY_DN100454_c0_g1_i3	LSF1_ARATH	77.311	119	27	0	499	143	433	551	9.42e-63	206
TRINITY_DN100454_c0_g1_i4	LSF1_ARATH	79.114	158	33	0	1671	1198	433	590	6.84e-84	275
TRINITY_DN100454_c0_g1_i5	LSF1_ARATH	75.862	87	21	0	403	143	465	551	9.91e-42	149
TRINITY_DN100454_c0_g1_i7	LSF1_ARATH	67.925	53	17	0	301	143	499	551	6.02e-19	84
TRINITY_DN100430_c0_g1_i1	PAE5_ARATH	64.634	82	29	0	660	415	345	426	1.06e-32	125
TRINITY_DN100400_c0_g1_i1	TAT2_ARATH	72.464	69	19	0	773	979	338	406	5.32e-40	106
TRINITY_DN100400_c0_g1_i1	TAT2_ARATH	61.538	65	25	0	510	704	277	341	5.32e-40	80.9
TRINITY_DN100400_c0_g1_i2	TAT2_ARATH	67.692	130	42	0	510	899	277	406	1.21e-50	179
TRINITY_DN100400_c0_g1_i3	TAT2_ARATH	75	412	94	2	169	1395	1	406	0	642
TRINITY_DN100490_c0_g1_i1	DPOL_THES9	98.788	330	4	0	3	992	446	775	0	653
TRINITY_DN100441_c1_g1_i1	SC13B_ARATH	84.768	302	46	0	311	1216	1	302	0	529
TRINITY_DN100441_c1_g1_i2	SC13B_ARATH	84.437	302	47	0	311	1216	1	302	0	528
TRINITY_DN100464_c0_g1_i2	RBK1_ARATH	74.691	162	41	0	3	488	170	331	2.7e-84	258
TRINITY_DN100464_c0_g1_i4	RBK1_ARATH	60.802	324	125	2	17	988	28	349	1.5e-129	380
TRINITY_DN100464_c0_g1_i6	RBK1_ARATH	80.556	108	21	0	840	1163	242	349	1.16e-55	192
TRINITY_DN100464_c0_g1_i6	RBK1_ARATH	56.886	167	70	2	170	670	79	243	1.72e-55	192
TRINITY_DN100447_c0_g1_i1	RL132_BRANA	88	25	3	0	1235	1309	1	25	2.95e-07	54.3
TRINITY_DN100447_c0_g2_i1	RL132_BRANA	88	25	3	0	662	736	1	25	9.81e-08	54.3
TRINITY_DN100475_c0_g1_i1	MED18_ARATH	84.868	152	23	0	411	866	68	219	4.29e-97	256
TRINITY_DN100475_c0_g1_i1	MED18_ARATH	84.848	66	10	0	130	327	2	67	4.29e-97	121
TRINITY_DN100475_c0_g1_i2	MED18_ARATH	84.862	218	33	0	130	783	2	219	8.83e-130	377
TRINITY_DN100475_c0_g1_i3	MED18_ARATH	84.868	152	23	0	1803	2258	68	219	3.58e-78	256
TRINITY_DN100475_c0_g1_i3	MED18_ARATH	71.111	45	13	0	1101	1235	4	48	5.24e-13	72.8
TRINITY_DN100475_c0_g1_i4	MED18_ARATH	81.019	216	41	0	1101	1748	4	219	2.8e-114	348
TRINITY_DN100475_c0_g1_i5	MED18_ARATH	84.868	152	23	0	438	893	68	219	8.03e-92	256
TRINITY_DN100475_c0_g1_i5	MED18_ARATH	83.607	61	10	0	157	339	2	62	8.03e-92	103
TRINITY_DN100436_c0_g1_i1	SINA3_ARATH	93.522	247	14	1	1031	297	78	324	5e-174	489
TRINITY_DN100466_c0_g1_i1	HAP2_ARATH	68.927	177	54	1	2	529	428	604	2.81e-82	267
TRINITY_DN100498_c0_g1_i1	Y1814_ARATH	65.657	297	99	3	225	1106	59	355	1.56e-135	397
TRINITY_DN100498_c0_g1_i2	Y1814_ARATH	71.635	208	58	1	3	623	148	355	4.31e-99	298
TRINITY_DN100498_c0_g1_i4	Y1814_ARATH	73.077	208	55	1	3	623	148	355	3.48e-101	303
TRINITY_DN100498_c0_g1_i6	Y1814_ARATH	57.576	297	87	4	180	953	59	355	2.35e-115	343
TRINITY_DN100498_c0_g1_i7	Y1814_ARATH	65.278	216	72	3	180	818	59	274	2.03e-96	302
TRINITY_DN100498_c0_g1_i7	Y1814_ARATH	69.512	82	25	0	1355	1600	274	355	1.39e-21	100
TRINITY_DN100465_c0_g3_i1	SMG9_RAT	26.984	315	164	11	507	1352	238	519	2e-20	99
TRINITY_DN100465_c0_g3_i3	SMG9_RAT	26.984	315	164	11	421	1266	238	519	2.9e-20	98.2
TRINITY_DN100465_c0_g3_i6	SMG9_XENTR	30.357	168	108	2	218	721	172	330	1.95e-09	64.3
TRINITY_DN100465_c0_g3_i7	SMG9_RAT	26.005	373	228	10	191	1240	172	519	5.33e-19	94.4
TRINITY_DN100465_c0_g3_i8	SMG9_RAT	26.269	335	188	11	191	1105	172	477	6.17e-12	72.4
TRINITY_DN100478_c0_g1_i1	F136A_XENTR	27.586	145	93	5	183	602	1	138	3.4e-10	60.8
TRINITY_DN100478_c0_g1_i2	F136A_XENTR	28.671	143	94	5	183	602	1	138	2.73e-10	61.6
TRINITY_DN100478_c0_g1_i3	F136A_BOVIN	31.193	109	69	3	425	739	28	134	5.01e-10	60.8
TRINITY_DN100491_c0_g1_i1	ACR3_ARATH	57.895	57	18	2	443	291	396	452	4.52e-11	62.8
TRINITY_DN100491_c0_g1_i1	ACR3_ARATH	57.895	57	18	2	205	53	396	452	4.52e-11	62.8
TRINITY_DN100491_c0_g2_i1	ACR3_ARATH	49.074	108	34	3	313	53	345	452	1.85e-22	93.6
TRINITY_DN100491_c0_g2_i1	ACR3_ARATH	75.862	29	7	0	245	331	354	382	8.57e-06	46.2
TRINITY_DN100491_c0_g3_i1	ACR3_ARATH	66.667	99	27	2	331	53	354	452	6.3e-36	131
TRINITY_DN100491_c0_g3_i1	ACR3_ARATH	83.333	30	5	0	323	412	380	409	6.27e-09	56.2
TRINITY_DN100491_c0_g3_i3	ACR3_ARATH	70.068	147	38	2	475	53	306	452	8.66e-64	207
TRINITY_DN100440_c0_g2_i1	Y5161_ARATH	29.412	102	65	4	202	498	56	153	1.31e-07	53.1
TRINITY_DN100458_c0_g1_i1	ATL54_ARATH	58.824	119	43	3	324	665	106	223	2.01e-34	137
TRINITY_DN100458_c0_g1_i2	ATL54_ARATH	58.824	119	43	3	324	665	106	223	1.25e-34	137
TRINITY_DN100484_c0_g1_i2	HMA2_ARATH	60.431	882	314	11	494	3085	1	865	0	996
TRINITY_DN100484_c1_g1_i1	PER47_ARATH	75.172	290	72	0	207	1076	36	325	7.97e-165	470
TRINITY_DN100484_c1_g1_i2	PER47_ARATH	78.788	165	35	0	207	701	36	200	7.54e-90	285
TRINITY_DN100484_c1_g1_i2	PER47_ARATH	70.635	126	37	0	1209	1586	200	325	1.24e-54	192
TRINITY_DN100484_c1_g1_i3	PER47_ARATH	72.759	290	79	0	207	1076	36	325	8.08e-161	462
TRINITY_DN100484_c1_g1_i4	PER47_ARATH	81.818	110	20	0	207	536	36	145	2.64e-62	201
TRINITY_DN100474_c0_g1_i1	RPS2_ARATH	28.198	383	244	9	15	1100	516	888	2.8e-24	111
TRINITY_DN100474_c0_g1_i2	DRL37_ARATH	29.362	831	455	29	275	2617	91	839	1.24e-63	236
TRINITY_DN100485_c0_g2_i1	CASP_ARATH	79.361	407	83	1	1219	2	133	539	0	545
TRINITY_DN100485_c0_g2_i3	CASP_ARATH	78.71	155	32	1	463	2	385	539	6.62e-63	208
TRINITY_DN100417_c0_g1_i2	CARLK_ARATH	55.423	673	255	12	255	2255	29	662	0	691
TRINITY_DN100417_c0_g1_i3	CARLK_ARATH	51.873	347	145	4	2	1030	139	467	2.69e-165	332
TRINITY_DN100417_c0_g1_i3	CARLK_ARATH	66.197	213	60	4	1054	1689	461	662	2.69e-165	274
TRINITY_DN100411_c0_g1_i1	Y5162_ARATH	33.597	253	164	3	1234	485	160	411	7.53e-31	129
TRINITY_DN100401_c0_g3_i3	IMP2L_DANRE	42.105	114	65	1	431	769	53	166	7.61e-27	107
TRINITY_DN100401_c0_g3_i5	IMP2L_DANRE	45.977	87	46	1	1139	1396	80	166	5.91e-19	88.2
TRINITY_DN100401_c0_g3_i6	IMP2L_DANRE	43.182	88	49	1	148	408	79	166	1.99e-19	85.1
TRINITY_DN100401_c0_g3_i9	IMP2L_DANRE	45.977	87	46	1	452	709	80	166	2.98e-23	88.6
TRINITY_DN100401_c0_g3_i9	IMP2L_DANRE	32.857	70	46	1	217	426	8	76	2.98e-23	42
TRINITY_DN100401_c0_g3_i10	IMP2L_DANRE	45.977	87	46	1	1215	1472	80	166	6.32e-19	88.2
TRINITY_DN100473_c1_g1_i2	Y4345_ARATH	69.231	325	80	5	342	1295	45	356	8.09e-152	440
TRINITY_DN100473_c1_g3_i1	CEPR2_ARATH	62.162	111	41	1	8	337	848	958	2.77e-39	142
TRINITY_DN100418_c0_g1_i1	RAA4C_ARATH	79.67	182	35	1	1	546	42	221	1.83e-100	303
TRINITY_DN100418_c0_g1_i2	RLGP1_ORYSJ	78.453	181	38	1	1	543	45	224	1.1e-101	300
TRINITY_DN100418_c0_g1_i3	RAA4C_ARATH	75.497	151	35	1	698	1150	73	221	3.06e-75	239
TRINITY_DN100418_c0_g1_i4	RAA4C_ARATH	86.792	53	7	0	696	854	72	124	5.86e-25	102
TRINITY_DN100462_c0_g2_i1	USB1_DANRE	33.796	216	118	7	191	835	80	271	9.36e-28	112
TRINITY_DN100462_c0_g2_i2	USB1_DANRE	38.172	186	90	7	203	757	81	242	3.19e-23	100
TRINITY_DN100462_c0_g2_i3	USB1_DANRE	34.951	103	66	1	130	438	170	271	1.28e-12	67.4
TRINITY_DN100462_c0_g2_i4	USB1_DANRE	35.349	215	114	7	203	844	81	271	1.91e-25	105
TRINITY_DN100437_c1_g2_i1	NUD17_ARATH	68.824	170	50	3	274	780	5	172	2.44e-68	214
TRINITY_DN100437_c1_g2_i2	NUD17_ARATH	68.208	173	52	3	274	789	5	175	6e-78	240
TRINITY_DN100437_c1_g2_i4	NUD17_ARATH	65.385	104	31	4	630	935	5	105	9.73e-34	129
TRINITY_DN100437_c1_g2_i4	NUD17_ARATH	73.973	73	19	0	1009	1227	91	163	8.75e-31	121
TRINITY_DN100437_c1_g2_i5	NUD17_ARATH	67.63	173	53	3	621	1136	5	175	5.8e-66	213
TRINITY_DN100437_c1_g2_i6	NUD17_ARATH	55.607	214	51	5	274	912	5	175	1.39e-69	220
TRINITY_DN100437_c1_g2_i7	NUD17_ARATH	59	200	49	4	630	1226	5	172	8.97e-62	202
TRINITY_DN100437_c1_g2_i8	NUD18_ARATH	65.686	102	32	3	277	579	1	100	3.58e-34	128
TRINITY_DN100437_c1_g2_i8	NUD18_ARATH	69.565	69	21	0	662	868	89	157	2.04e-28	112
TRINITY_DN100437_c1_g2_i9	NUD17_ARATH	69.412	170	49	3	630	1136	5	172	2.56e-68	218
TRINITY_DN100437_c1_g4_i1	NUD17_ARATH	65	40	13	1	53	169	136	175	5.6e-08	53.1
TRINITY_DN100448_c1_g1_i1	SR45A_ARATH	64.706	85	30	0	472	726	67	151	1.89e-28	120
TRINITY_DN100448_c1_g1_i2	SR45A_ARATH	64.706	85	30	0	472	726	67	151	3.87e-28	120
TRINITY_DN100448_c1_g1_i3	SR45A_ARATH	67.5	80	26	0	487	726	72	151	2.05e-29	119
TRINITY_DN100480_c2_g1_i1	VPS25_ARATH	83.648	159	26	0	332	808	21	179	1.05e-94	284
TRINITY_DN100480_c2_g1_i3	VPS25_ARATH	84.358	179	28	0	240	776	1	179	1.77e-111	326
TRINITY_DN100480_c2_g1_i4	VPS25_ARATH	80.165	121	21	1	2629	2982	59	179	2.71e-58	201
TRINITY_DN100480_c2_g1_i5	VPS25_ARATH	67.47	83	25	1	128	370	97	179	1.79e-30	112
TRINITY_DN100480_c2_g1_i6	VPS25_ARATH	83.24	179	30	0	358	894	1	179	2.33e-110	325
TRINITY_DN100433_c0_g1_i2	PUMP3_ARATH	68.896	299	87	3	89	982	12	305	3.42e-147	425
TRINITY_DN100433_c0_g1_i4	PUMP3_ARATH	76.243	181	39	1	516	1058	129	305	5.83e-99	303
TRINITY_DN100433_c0_g1_i4	PUMP3_ARATH	30.864	162	105	3	516	986	27	186	3.72e-13	73.6
TRINITY_DN100433_c0_g1_i5	PUMP3_ARATH	75.138	181	41	1	2558	3100	129	305	7.03e-88	289
TRINITY_DN100433_c0_g1_i5	PUMP3_ARATH	60	120	46	2	89	445	12	130	6.7e-36	142
TRINITY_DN100433_c0_g1_i5	PUMP3_ARATH	29.63	162	107	3	2558	3028	27	186	2.69e-09	63.5
TRINITY_DN100408_c1_g1_i2	CCD94_DICDI	58.794	199	81	1	404	1000	1	198	3.25e-65	220
TRINITY_DN100445_c0_g1_i1	U80B1_ARATH	77.746	346	73	2	2	1027	268	613	0	564
TRINITY_DN100445_c0_g1_i2	U80B1_ARATH	49.138	116	47	4	184	510	503	613	3.32e-23	101
TRINITY_DN100445_c0_g1_i4	U80B1_ARATH	75.503	298	69	2	394	1275	316	613	1.7e-159	469
TRINITY_DN100445_c0_g1_i5	U80B1_ARATH	80.287	279	54	1	2	835	268	546	1.95e-160	469
TRINITY_DN100445_c0_g1_i5	U80B1_ARATH	57.143	98	33	4	849	1115	516	613	1.27e-21	101
TRINITY_DN100467_c0_g2_i2	TIC56_ARATH	83.142	261	44	0	871	89	186	446	3.25e-154	444
TRINITY_DN100467_c0_g2_i3	TIC56_ARATH	66	50	17	0	429	280	428	477	1.11e-16	79.7
TRINITY_DN100467_c0_g3_i1	TIC56_ARATH	78.626	131	21	1	393	1	186	309	2.93e-58	191
TRINITY_DN100468_c1_g1_i2	CENPO_CHICK	24.561	171	111	5	663	1157	160	318	6.37e-06	52
TRINITY_DN100468_c1_g1_i5	CENPO_CHICK	24.561	171	111	5	663	1157	160	318	6.47e-06	52
TRINITY_DN100489_c0_g1_i1	Y5241_ARATH	34.211	228	120	6	670	2	32	234	6.62e-22	97.8
TRINITY_DN100416_c0_g1_i1	PAL1_PHAVU	92.258	155	12	0	466	2	60	214	1.57e-101	303
TRINITY_DN100416_c0_g3_i1	PALY_POPTR	92.8	125	9	0	377	3	428	552	1.5e-75	240
TRINITY_DN100471_c0_g1_i2	U1131_ARATH	57.269	227	90	3	93	755	1	226	8.17e-67	213
TRINITY_DN100471_c0_g1_i3	U1131_ARATH	61.086	221	82	3	55	708	7	226	1.44e-70	220
TRINITY_DN100487_c0_g1_i1	ATPZ_SYNP1	29.703	101	56	2	677	979	27	112	4.08e-06	49.3
TRINITY_DN100487_c0_g1_i3	ATPZ_SYNP6	33.333	111	59	2	893	1225	7	102	3.32e-08	55.5
TRINITY_DN100487_c0_g1_i5	ATPZ_SYNP1	30.328	122	70	2	736	1101	6	112	1.58e-08	56.2
TRINITY_DN100487_c0_g1_i6	ATPZ_SYNP6	32.174	115	63	2	697	1041	3	102	2.12e-09	58.9
TRINITY_DN100443_c1_g1_i1	PHS_CHLL2	40.909	110	63	2	291	620	3	110	6.39e-23	94.4
TRINITY_DN100443_c1_g1_i2	PHS_METCA	42.202	109	59	3	196	522	6	110	4.43e-24	96.7
TRINITY_DN100446_c0_g1_i1	F3PH_PETHY	74.174	333	80	2	5	988	179	510	1.35e-169	486
TRINITY_DN100446_c0_g1_i2	F3PH_PETHY	72.994	511	131	3	198	1715	2	510	0	733
TRINITY_DN100444_c0_g1_i1	LIMYB_ARATH	20.784	255	179	5	308	1051	170	408	1.42e-07	57.8
TRINITY_DN100444_c0_g1_i3	LIMYB_ARATH	21.484	256	176	7	453	1196	170	408	6e-08	59.3
TRINITY_DN100444_c0_g1_i4	LIMYB_ARATH	20.784	255	179	5	433	1176	170	408	1.6e-07	57.8
TRINITY_DN100444_c0_g1_i5	LIMYB_ARATH	20.784	255	179	5	368	1111	170	408	1.6e-07	57.8
TRINITY_DN100460_c0_g1_i1	STAD_CARTI	88.71	186	21	0	1140	583	211	396	1.06e-117	353
TRINITY_DN100460_c0_g1_i3	STAD_RICCO	95.89	146	6	0	439	2	72	217	1.16e-101	299
TRINITY_DN100432_c0_g1_i2	DMP6_ARATH	36.686	169	103	2	113	607	42	210	1.52e-31	119
TRINITY_DN100449_c0_g2_i1	MHF2_ARATH	64.423	104	37	0	32	343	1	104	6.42e-31	116
TRINITY_DN100449_c0_g2_i3	MHF2_ARATH	82.692	52	9	0	455	610	53	104	1.88e-25	88.6
TRINITY_DN100449_c0_g2_i3	MHF2_ARATH	50	40	20	0	339	458	1	40	1.88e-25	48.9
TRINITY_DN100449_c0_g2_i4	MHF2_ARATH	73.529	68	18	0	99	302	37	104	1.48e-19	78.6
TRINITY_DN100449_c0_g2_i4	MHF2_ARATH	63.636	22	8	0	32	97	1	22	1.48e-19	39.7
TRINITY_DN100449_c0_g2_i5	MHF2_ARATH	67.308	104	34	0	339	650	1	104	1.48e-44	149
TRINITY_DN100449_c0_g2_i6	MHF2_ARATH	45.192	104	12	2	339	515	1	104	3.64e-16	74.7
TRINITY_DN100407_c1_g1_i1	SEC18_SCHPO	51.613	62	30	0	85	270	314	375	2.54e-18	75.9
TRINITY_DN100407_c1_g1_i1	SEC18_SCHPO	70	20	6	0	38	97	298	317	2.54e-18	33.9
TRINITY_DN100407_c1_g1_i1	SEC18_SCHPO	61.538	13	5	0	360	398	369	381	2.54e-18	21.2
TRINITY_DN100407_c1_g1_i2	NSF_ARATH	44.258	357	187	7	138	1193	136	485	5.18e-90	293
TRINITY_DN100407_c1_g1_i4	NSF_ARATH	39.357	498	276	10	61	1536	8	485	3.67e-105	337
TRINITY_DN100407_c1_g1_i6	SEC18_SCHPO	49.794	243	118	2	596	1312	298	540	1.73e-71	246
TRINITY_DN100409_c0_g1_i1	Y2287_ARATH	80.412	194	33	1	722	141	112	300	2.76e-115	335
TRINITY_DN100479_c2_g1_i1	PGAP3_XENLA	34.268	321	184	6	315	1268	5	301	7.07e-47	170
TRINITY_DN100429_c3_g1_i1	PIP12_ORYSJ	89.895	287	28	1	142	1002	1	286	0	535
TRINITY_DN100429_c3_g1_i4	PIP12_ORYSJ	88.502	287	32	1	1076	1936	1	286	0	522
TRINITY_DN100429_c3_g1_i4	PIP12_ORYSJ	84.507	213	32	1	924	286	1	212	9.25e-124	373
TRINITY_DN100429_c3_g1_i4	PIP12_ORYSJ	91.489	47	4	0	190	50	211	257	6.4e-19	91.3
TRINITY_DN100429_c4_g1_i1	BRT1_ARATH	83	100	17	0	1	300	292	391	9.67e-45	157
TRINITY_DN100429_c4_g1_i2	BRT1_ARATH	68.041	388	112	3	276	1406	5	391	8.69e-172	496
TRINITY_DN100410_c0_g1_i2	LIP3_MORS1	27.152	302	184	13	206	1069	30	309	3.62e-16	82.8
TRINITY_DN100410_c0_g1_i3	ABHD6_BOVIN	27.306	271	177	10	299	1072	61	324	1.87e-15	80.9
TRINITY_DN100410_c0_g1_i4	LIP3_MORS1	25.991	227	133	12	206	841	30	236	2.9e-12	53.1
TRINITY_DN100410_c0_g1_i4	LIP3_MORS1	33.929	56	36	1	961	1128	255	309	2.9e-12	41.2
TRINITY_DN100410_c0_g1_i5	LIP3_MORS1	25.954	262	159	13	206	949	30	270	5.58e-11	67.4
TRINITY_DN100442_c0_g1_i2	Y1385_ARATH	26.562	256	151	9	729	7	170	403	7.9e-08	56.2
TRINITY_DN100486_c0_g1_i2	BSPA_POPDE	34.708	291	185	4	1051	191	17	306	1.11e-49	172
TRINITY_DN100403_c0_g1_i1	POLR2_ARATH	43.125	160	91	0	480	1	1263	1422	3.33e-35	132
TRINITY_DN100488_c0_g1_i4	EPHX3_XENTR	26.038	265	159	8	331	1044	104	358	9.35e-12	69.7
TRINITY_DN100406_c0_g1_i2	FAP3_ARATH	51.515	165	43	1	1151	657	159	286	1.57e-49	150
TRINITY_DN100406_c0_g1_i2	FAP3_ARATH	62.963	54	20	0	1375	1214	111	164	1.57e-49	69.3
TRINITY_DN100424_c0_g1_i1	PILR3_ARATH	67.857	308	94	1	105	1028	4	306	1.71e-154	441
TRINITY_DN100424_c0_g1_i2	PILR3_ARATH	67.725	189	56	1	105	671	4	187	2.54e-84	263
TRINITY_DN100424_c0_g1_i2	PILR3_ARATH	62.406	133	50	0	737	1135	174	306	1.12e-53	184
TRINITY_DN100424_c0_g1_i3	PILR3_ARATH	63.158	190	65	1	299	868	4	188	7.57e-76	243
TRINITY_DN100424_c0_g1_i3	PILR3_ARATH	58.025	162	53	3	879	1325	147	306	2.2e-55	190
TRINITY_DN100424_c0_g1_i4	IFRH_ARATH	51.22	123	59	1	1337	1705	185	306	5.36e-52	135
TRINITY_DN100424_c0_g1_i4	IFRH_ARATH	51.765	85	39	1	1002	1250	107	191	5.36e-52	92
TRINITY_DN100424_c0_g1_i4	IFRH_ARATH	50.467	107	53	0	102	422	1	107	2.13e-25	110
TRINITY_DN100424_c0_g1_i5	PILR3_ARATH	66.234	308	99	1	299	1222	4	306	8.52e-148	426
TRINITY_DN100424_c0_g1_i6	PILR3_ARATH	68.473	203	64	0	1002	1610	104	306	2.14e-99	307
TRINITY_DN100424_c0_g1_i6	PILR3_ARATH	66.038	106	31	1	105	422	4	104	1.36e-34	136
TRINITY_DN100424_c0_g1_i7	PILR3_ARATH	66.502	203	68	0	1218	1826	104	306	1.66e-93	294
TRINITY_DN100424_c0_g1_i7	PILR3_ARATH	64.22	109	34	1	299	625	4	107	9.06e-34	134
TRINITY_DN100405_c0_g1_i2	Y2287_ARATH	55.645	248	104	2	358	1101	57	298	1.65e-90	282
TRINITY_DN100405_c0_g1_i3	Y2287_ARATH	56.911	123	51	1	663	1031	178	298	1.75e-56	144
TRINITY_DN100405_c0_g1_i3	Y2287_ARATH	49.02	102	48	1	358	663	57	154	1.75e-56	98.6
TRINITY_DN100405_c0_g1_i9	Y2287_ARATH	54.054	185	81	1	358	912	57	237	9.13e-62	207
TRINITY_DN100405_c0_g1_i9	Y2287_ARATH	57.143	70	28	1	1117	1326	231	298	2.41e-14	77.4
TRINITY_DN100405_c0_g1_i10	Y2287_ARATH	55.645	248	104	2	360	1103	57	298	6.09e-91	282
TRINITY_DN100496_c0_g1_i1	BCCP1_ARATH	39.506	81	46	1	857	1099	203	280	4.93e-07	55.1
TRINITY_DN100496_c0_g1_i4	BCCP1_ARATH	39.506	81	46	1	857	1099	203	280	3.77e-07	55.1
TRINITY_DN100452_c0_g1_i1	EIF3F_ARATH	77.32	291	61	1	97	954	3	293	1.33e-136	399
TRINITY_DN100413_c0_g1_i1	NFYB6_ARATH	62.366	93	20	3	1	243	104	193	4.61e-27	105
TRINITY_DN100415_c0_g1_i1	UBN1_ARATH	86.842	38	5	0	3	116	379	416	1.56e-10	67
TRINITY_DN100415_c0_g1_i4	UBN1_ARATH	86.842	38	5	0	3	116	379	416	1.74e-10	67
TRINITY_DN100481_c0_g1_i2	HMG14_ARATH	67.857	28	9	0	2	85	81	108	3.9e-07	51.6
TRINITY_DN100481_c0_g1_i2	HMG14_ARATH	68.571	35	11	0	567	671	107	141	1.03e-06	50.4
TRINITY_DN100481_c0_g1_i3	HMG14_ARATH	67.857	28	9	0	2	85	81	108	3.1e-06	50.8
TRINITY_DN100481_c0_g1_i3	HMG14_ARATH	66.667	36	12	0	1571	1678	106	141	3.13e-06	50.8
TRINITY_DN100481_c0_g1_i4	HMG14_ARATH	67.857	28	9	0	2	85	81	108	3.04e-06	50.8
TRINITY_DN100481_c0_g1_i4	HMG14_ARATH	68.571	35	11	0	1548	1652	107	141	4.25e-06	50.4
TRINITY_DN100423_c0_g2_i1	MPK15_ARATH	86.957	115	15	0	837	1181	68	182	1.35e-51	184
TRINITY_DN100423_c0_g2_i2	MPK15_ARATH	85.047	107	16	0	274	594	68	174	4.33e-48	168
TRINITY_DN100423_c0_g2_i3	MPK9_ARATH	89.565	115	12	0	32	376	1	115	8.43e-57	186
TRINITY_DN100431_c0_g1_i1	CCD4_ARATH	66.89	598	157	8	293	2059	30	595	0	785
TRINITY_DN100412_c0_g1_i1	HLJ1_YEAST	43.038	79	40	1	225	461	10	83	4.13e-13	72.8
TRINITY_DN100412_c0_g2_i2	HLJ1_YEAST	44.595	74	41	0	240	461	10	83	7.58e-15	76.6
TRINITY_DN100412_c0_g2_i3	HLJ1_YEAST	47.692	65	34	0	224	418	18	82	1.35e-13	74.3
TRINITY_DN100493_c0_g1_i1	KCS6_ARATH	85.366	492	72	0	134	1609	6	497	0	913
TRINITY_DN100493_c0_g1_i3	KCS5_ARATH	80.909	110	21	0	3	332	275	384	1.45e-59	192
TRINITY_DN100434_c0_g2_i2	AE7_ARATH	87.097	31	4	0	2051	2143	124	154	1.55e-08	57.8
TRINITY_DN100439_c0_g1_i2	KASC2_ARATH	87.963	216	26	0	705	58	170	385	4.5e-128	375
TRINITY_DN100461_c0_g1_i1	DEF_SOYBN	64.583	48	16	1	429	286	17	63	4.05e-13	64.3
TRINITY_DN100461_c0_g1_i3	DEF06_ARATH	53.704	54	25	0	444	283	9	62	8.7e-13	63.2
TRINITY_DN100483_c0_g1_i2	NC2A_RAT	46.774	124	58	2	194	541	5	128	8.4e-30	115
TRINITY_DN100483_c0_g1_i4	NC2A_RAT	47.581	124	57	3	110	457	5	128	3.19e-28	115
TRINITY_DN100414_c0_g1_i1	WRK27_ARATH	65.942	138	30	3	723	1121	143	268	5.62e-51	180
TRINITY_DN100414_c0_g1_i2	WRK27_ARATH	65.672	134	29	3	831	1217	147	268	1.86e-48	174
TRINITY_DN100435_c0_g1_i1	P2C08_ORYSJ	71.875	128	36	0	10	393	232	359	4.43e-62	197
TRINITY_DN100435_c0_g1_i4	P2C08_ORYSJ	69.403	134	41	0	278	679	257	390	4.12e-53	180
TRINITY_DN100435_c0_g1_i5	P2C08_ORYSJ	68.153	157	50	0	1	471	240	396	1.96e-63	205
TRINITY_DN100469_c0_g1_i1	PP229_ARATH	47.222	72	32	1	22	219	511	582	4.94e-16	76.3
TRINITY_DN100469_c0_g1_i2	PP251_ARATH	33.333	396	251	3	463	1650	210	592	2.98e-68	242
TRINITY_DN100469_c0_g1_i2	PP251_ARATH	25.879	313	182	6	556	1380	104	404	5.46e-28	124
TRINITY_DN100469_c0_g1_i2	PP251_ARATH	19.838	247	165	4	565	1215	6	249	6.78e-06	53.5
TRINITY_DN100402_c0_g1_i2	DEXH1_ARATH	85.321	109	16	0	375	49	846	954	7.59e-60	201
TRINITY_DN100402_c0_g1_i3	DEXH1_ARATH	79.487	39	8	0	346	230	954	992	1.25e-11	64.3
TRINITY_DN100402_c0_g2_i1	DEXH1_ARATH	62.921	89	33	0	334	68	761	849	4.19e-33	124
TRINITY_DN100438_c0_g1_i1	MRNC_THEEB	40.146	137	74	4	434	841	2	131	1.87e-21	94.7
TRINITY_DN100438_c0_g1_i2	MRNC_SYNY3	47.222	108	52	2	508	831	30	132	8.41e-22	95.5
TRINITY_DN100497_c0_g1_i1	CLC3_ARATH	52.252	222	94	4	75	716	5	222	1.37e-55	185
TRINITY_DN100497_c0_g1_i2	CLC3_ARATH	62.903	124	43	1	146	517	100	220	9.6e-37	134
TRINITY_DN100497_c0_g1_i3	CLC3_ARATH	63.235	68	22	1	245	448	156	220	1.06e-24	86.3
TRINITY_DN100497_c0_g1_i3	CLC3_ARATH	63.462	52	19	0	3	158	105	156	1.06e-24	48.5
TRINITY_DN100497_c0_g1_i4	CLC3_ARATH	51.724	232	85	5	127	777	1	220	3.15e-55	184
TRINITY_DN100499_c0_g1_i1	PMA4_NICPL	62.874	167	56	2	1553	1071	786	952	2.03e-39	157
TRINITY_DN100499_c0_g1_i2	PMA4_NICPL	62.874	167	56	2	1579	1097	786	952	2.36e-39	157
TRINITY_DN100453_c0_g1_i2	SUCB_ARATH	87.864	206	25	0	620	3	115	320	7.24e-133	382
TRINITY_DN100426_c0_g1_i1	C3H13_ORYSJ	40	85	51	0	1233	1487	176	260	2.53e-08	60.1
TRINITY_DN100426_c0_g2_i1	C3H40_ARATH	46.667	90	48	0	99	368	173	262	2.15e-19	85.5
TRINITY_DN100426_c0_g2_i2	C3H40_ARATH	41.772	158	92	0	38	511	105	262	2.4e-33	125
TRINITY_DN100426_c0_g2_i3	C3H40_ARATH	46.667	90	48	0	908	1177	173	262	7.61e-17	85.5
TRINITY_DN143115_c0_g1_i1	ICML1_ARATH	100	25	0	0	3	77	221	245	2.66e-08	56.2
TRINITY_DN143106_c0_g1_i1	BIG5_ARATH	91.667	24	2	0	240	311	192	215	3.61e-08	52.8
TRINITY_DN143184_c0_g1_i1	BRX11_ARATH	95.652	23	1	0	1	69	290	312	9.06e-07	50.8
TRINITY_DN143157_c0_g1_i1	AAR2_CAEEL	29.71	138	81	3	3	416	231	352	1.01e-08	55.8
TRINITY_DN143124_c0_g1_i1	SPDE_COFAR	100	22	0	0	270	335	187	208	2.7e-06	47.8
TRINITY_DN143173_c0_g1_i1	H33_HORVU	100	40	0	0	1	120	41	80	4e-22	85.9
TRINITY_DN143112_c0_g1_i1	DOF12_ARATH	57.554	139	40	6	32	436	14	137	9.24e-42	144
TRINITY_DN143161_c0_g1_i1	VDAC2_SOLTU	75	28	7	0	490	573	76	103	6.36e-06	48.9
TRINITY_DN143133_c0_g1_i1	ATPBO_ARATH	91.429	35	3	0	403	299	364	398	6.54e-19	67
TRINITY_DN143133_c0_g1_i1	ATPBO_ARATH	73.333	30	8	0	305	216	397	426	6.54e-19	46.2
TRINITY_DN143116_c0_g1_i1	CIPK3_ARATH	89.286	28	3	0	328	411	58	85	8.36e-08	53.1
TRINITY_DN143116_c0_g1_i1	CIPK3_ARATH	92.308	26	2	0	3	80	34	59	2.77e-07	51.6
TRINITY_DN143152_c0_g1_i1	RU1C_VITVI	61.491	161	46	5	445	8	33	192	1.94e-26	102
TRINITY_DN108063_c0_g2_i1	BH147_ARATH	65.657	99	30	2	505	218	106	203	3.37e-33	121
TRINITY_DN108063_c1_g1_i1	KN14R_ARATH	75.433	635	155	1	375	2279	98	731	0	1020
TRINITY_DN108063_c1_g1_i2	KN14R_ARATH	60.209	191	75	1	271	843	42	231	1.68e-73	248
TRINITY_DN108063_c1_g1_i4	KN14R_ARATH	73.082	691	185	1	271	2343	42	731	0	1077
TRINITY_DN108013_c1_g2_i2	PS10B_ARATH	93.048	374	26	0	107	1228	26	399	0	716
TRINITY_DN108013_c1_g2_i3	PS10B_ARATH	93.467	398	25	1	197	1387	2	399	0	762
TRINITY_DN108099_c1_g1_i2	RGA4_SOLBU	40	60	36	0	628	449	926	985	7.95e-06	49.7
TRINITY_DN108099_c1_g1_i6	CNG14_ARATH	54.545	44	20	0	334	203	404	447	4.58e-09	43.9
TRINITY_DN108099_c1_g1_i6	CNG14_ARATH	66.667	27	9	0	200	120	449	475	4.58e-09	37.4
TRINITY_DN108043_c0_g1_i1	MED25_ARATH	67.742	31	10	0	246	338	7	37	1.68e-06	50.1
TRINITY_DN108043_c0_g3_i1	MED25_ARATH	67.742	31	10	0	246	338	7	37	1.07e-06	50.1
TRINITY_DN108043_c1_g1_i1	TI22L_ARATH	56.364	330	109	6	251	1195	3	312	3.75e-113	340
TRINITY_DN108043_c1_g1_i3	TI22L_ARATH	56.875	320	118	5	120	1049	3	312	7.99e-108	324
TRINITY_DN108043_c2_g1_i3	MED25_ARATH	64.841	347	101	7	24	1055	347	675	1.9e-110	344
TRINITY_DN108043_c2_g1_i4	MED25_ARATH	60.583	652	229	9	603	2537	45	675	0	645
TRINITY_DN108043_c2_g1_i4	MED25_ARATH	75	36	9	0	137	244	6	41	3.64e-08	61.2
TRINITY_DN108043_c2_g1_i5	MED25_ARATH	61.071	691	241	9	137	2188	6	675	0	693
TRINITY_DN108092_c0_g1_i1	DRP1E_ARATH	74.519	624	148	2	219	2066	4	624	0	947
TRINITY_DN108092_c0_g1_i2	DRP1E_ARATH	75.472	530	122	1	45	1610	56	585	0	856
TRINITY_DN108092_c0_g1_i2	DRP1E_ARATH	67.742	62	20	0	1664	1849	563	624	4.98e-19	95.5
TRINITY_DN108070_c2_g3_i1	ITPK3_ARATH	83.028	218	37	0	56	709	104	321	7.69e-104	319
TRINITY_DN108070_c2_g3_i2	ITPK3_ARATH	81.818	242	44	0	56	781	104	345	9.73e-119	355
TRINITY_DN108070_c2_g3_i4	ITPK3_ARATH	79.872	313	61	2	100	1035	29	340	1.72e-148	434
TRINITY_DN108070_c2_g3_i5	ITPK3_ARATH	70.088	341	71	5	97	1110	28	340	4.94e-147	431
TRINITY_DN108070_c2_g3_i6	ITPK3_ARATH	80.645	279	54	0	1	837	70	348	1.25e-154	445
TRINITY_DN108070_c2_g3_i7	ITPK3_ARATH	80.083	241	47	1	96	818	34	273	9.13e-127	370
TRINITY_DN108070_c2_g3_i7	ITPK3_ARATH	95.833	24	1	0	994	1065	297	320	2.23e-07	55.8
TRINITY_DN108070_c2_g3_i8	ITPK3_ARATH	75	264	44	1	56	847	104	345	7.46e-114	343
TRINITY_DN108070_c2_g3_i9	ITPK3_ARATH	78.049	246	52	2	100	834	29	273	5.55e-122	368
TRINITY_DN108070_c2_g3_i9	ITPK3_ARATH	82.609	46	8	0	1044	1181	300	345	2.84e-17	87.4
TRINITY_DN108070_c2_g3_i11	ITPK3_ARATH	75	264	44	1	56	847	104	345	1.06e-113	343
TRINITY_DN108077_c0_g1_i1	ZDH15_ARATH	62.706	303	98	2	220	1122	1	290	1.66e-125	370
TRINITY_DN108077_c0_g1_i2	ZDH15_ARATH	60	215	71	2	220	858	1	202	5.56e-70	233
TRINITY_DN108077_c0_g1_i2	ZDH15_ARATH	57.895	38	16	0	1678	1791	253	290	4.1e-08	58.9
TRINITY_DN108077_c0_g1_i2	ZDH15_ARATH	71.429	35	10	0	878	982	203	237	2.9e-06	53.5
TRINITY_DN108077_c0_g1_i4	ZDH15_ARATH	58.447	219	70	4	220	864	1	202	4.28e-52	181
TRINITY_DN108077_c0_g1_i6	ZDH15_ARATH	60	215	71	2	220	858	1	202	8.64e-71	233
TRINITY_DN108077_c0_g1_i6	ZDH15_ARATH	63.333	60	22	0	1325	1504	231	290	1.32e-19	93.2
TRINITY_DN108077_c0_g1_i6	ZDH15_ARATH	75.758	33	8	0	878	976	203	235	2.04e-06	53.5
TRINITY_DN108077_c0_g1_i7	ZDH15_ARATH	59.908	217	72	2	220	864	1	204	1.04e-81	234
TRINITY_DN108077_c0_g1_i7	ZDH15_ARATH	64.407	59	21	0	860	1036	232	290	1.04e-81	92.8
TRINITY_DN108077_c0_g1_i8	ZDH15_ARATH	68.831	77	24	0	825	1055	214	290	2.73e-59	125
TRINITY_DN108077_c0_g1_i8	ZDH15_ARATH	51.37	146	51	3	220	648	1	129	2.73e-59	107
TRINITY_DN108077_c0_g1_i8	ZDH15_ARATH	54.054	37	16	1	665	772	166	202	2.73e-59	40
TRINITY_DN108077_c0_g1_i9	ZDH15_ARATH	67.816	174	50	2	670	1188	122	290	4.41e-55	189
TRINITY_DN108077_c0_g1_i11	ZDH15_ARATH	58.447	219	70	4	220	864	1	202	1.68e-75	181
TRINITY_DN108077_c0_g1_i11	ZDH15_ARATH	68.831	77	24	0	917	1147	214	290	1.68e-75	125
TRINITY_DN108077_c0_g1_i12	ZDH15_ARATH	45.455	198	65	5	31	540	108	290	4.02e-39	142
TRINITY_DN108077_c0_g1_i13	ZDH15_ARATH	68.831	77	24	0	954	1184	214	290	9.71e-71	125
TRINITY_DN108077_c0_g1_i13	ZDH15_ARATH	51.351	148	52	3	220	654	1	131	9.71e-71	111
TRINITY_DN108077_c0_g1_i13	ZDH15_ARATH	72.222	72	19	1	689	901	131	202	9.71e-71	74.7
TRINITY_DN108077_c0_g1_i16	ZDH15_ARATH	62.547	267	85	2	220	1014	1	254	8.63e-103	315
TRINITY_DN108077_c0_g1_i16	ZDH15_ARATH	57.895	38	16	0	1296	1409	253	290	9e-08	57.8
TRINITY_DN108077_c0_g3_i1	ZDH15_ARATH	63.158	38	14	0	117	230	253	290	2.05e-14	60.1
TRINITY_DN108077_c0_g3_i1	ZDH15_ARATH	65.217	23	8	0	2	70	232	254	2.05e-14	39.3
TRINITY_DN108077_c0_g5_i1	ZDH14_ARATH	74.815	135	32	1	365	763	1	135	3.86e-65	208
TRINITY_DN108077_c0_g6_i2	ZDH14_ARATH	89.809	157	16	0	1	471	151	307	3.13e-76	238
TRINITY_DN108077_c0_g6_i5	ZDH14_ARATH	84.039	307	47	1	321	1235	1	307	1.05e-153	443
TRINITY_DN108077_c0_g6_i7	ZDH14_ARATH	89.172	157	17	0	2	472	151	307	4.59e-77	238
TRINITY_DN108066_c0_g1_i2	CK5P1_ARATH	72.474	574	147	4	225	1937	61	626	0	883
TRINITY_DN108066_c0_g1_i3	CK5P1_ARATH	72.648	574	146	4	225	1937	61	626	0	883
TRINITY_DN108066_c0_g1_i5	CK5P1_ARATH	74.931	363	86	2	228	1316	72	429	0	578
TRINITY_DN108044_c5_g1_i1	MKAR_ASPFU	23.757	181	136	2	152	691	65	244	4.53e-12	68.9
TRINITY_DN108044_c5_g1_i2	MKAR_ASPFU	26.087	184	134	2	844	1392	62	244	6.08e-13	73.6
TRINITY_DN108044_c5_g1_i3	MKAR_ASPFU	26.087	184	134	2	720	1268	62	244	5.15e-13	73.6
TRINITY_DN108080_c0_g1_i1	Y5600_ARATH	62.574	505	172	9	244	1731	2	498	0	618
TRINITY_DN108080_c0_g1_i2	Y5600_ARATH	59.223	206	78	4	245	853	2	204	5.54e-67	219
TRINITY_DN108080_c0_g1_i3	Y5600_ARATH	65.549	328	102	5	1929	2894	176	498	3.2e-140	433
TRINITY_DN108080_c0_g1_i3	Y5600_ARATH	56.383	188	76	4	244	798	2	186	5.89e-53	197
TRINITY_DN108026_c0_g1_i2	SMC21_ARATH	76.276	1176	278	1	222	3749	1	1175	0	1714
TRINITY_DN108086_c0_g1_i1	RPC8_SCHPO	26.404	178	70	3	1	486	70	202	4e-12	68.6
TRINITY_DN108086_c0_g1_i2	RPC8_SCHPO	33.094	139	72	3	1214	1582	69	202	3.06e-16	81.6
TRINITY_DN108086_c1_g1_i1	RECAM_ARATH	62.4	375	139	1	937	2061	13	385	5.33e-140	423
TRINITY_DN108086_c1_g1_i3	RECAM_ARATH	63.714	350	127	0	1456	2505	36	385	5.42e-132	407
TRINITY_DN108086_c1_g1_i4	RECAM_ARATH	62.192	365	138	0	3	1097	24	388	5.7e-142	413
TRINITY_DN108086_c1_g1_i5	RECAM_ARATH	65.939	229	76	1	937	1623	13	239	5.06e-106	262
TRINITY_DN108086_c1_g1_i5	RECAM_ARATH	51.724	145	67	1	1601	2026	241	385	5.06e-106	146
TRINITY_DN108053_c0_g1_i1	AFC2_ARATH	76.316	76	18	0	492	719	107	182	9.6e-35	131
TRINITY_DN108053_c0_g2_i1	AFC2_ARATH	76	75	18	0	81	305	108	182	4.2e-36	129
TRINITY_DN108053_c0_g3_i1	AFC2_ARATH	61.783	157	60	0	53	523	1	157	2.38e-97	207
TRINITY_DN108053_c0_g3_i1	AFC2_ARATH	49.738	191	42	3	631	1041	157	347	2.38e-97	170
TRINITY_DN108053_c0_g3_i2	AFC2_ARATH	76.157	281	63	2	1	840	136	413	1.65e-159	453
TRINITY_DN108053_c0_g3_i3	AFC2_ARATH	61.783	157	60	0	53	523	1	157	6.3e-73	207
TRINITY_DN108053_c0_g3_i3	AFC2_ARATH	75	36	9	0	636	743	175	210	6.3e-73	58.9
TRINITY_DN108053_c0_g3_i3	AFC2_ARATH	60	35	14	0	773	877	209	243	6.3e-73	50.8
TRINITY_DN108053_c0_g3_i5	AFC1_ARATH	50.259	193	40	3	1394	1804	174	366	2.29e-63	181
TRINITY_DN108053_c0_g3_i5	AFC1_ARATH	58.333	72	28	1	1077	1286	103	174	2.29e-63	84.3
TRINITY_DN108053_c0_g3_i5	AFC1_ARATH	39.423	104	50	3	287	577	17	114	1.92e-12	73.6
TRINITY_DN108053_c0_g3_i6	AFC2_ARATH	79.141	163	34	0	171	659	251	413	7.19e-95	286
TRINITY_DN108053_c0_g3_i6	AFC2_ARATH	72.549	51	14	0	1	153	136	186	2.31e-18	85.9
TRINITY_DN108053_c0_g3_i7	AFC2_ARATH	71.818	220	57	3	98	751	197	413	3.23e-111	329
TRINITY_DN108053_c0_g3_i7	AFC2_ARATH	71.429	49	14	0	1	147	136	184	3.55e-16	80.5
TRINITY_DN108053_c0_g3_i8	AFC2_ARATH	67.188	64	21	0	142	333	94	157	1.45e-39	94.7
TRINITY_DN108053_c0_g3_i8	AFC2_ARATH	75	36	9	0	446	553	175	210	1.45e-39	58.9
TRINITY_DN108053_c0_g3_i8	AFC2_ARATH	65.625	32	11	0	592	687	212	243	1.45e-39	51.2
TRINITY_DN108053_c0_g3_i9	AFC1_ARATH	50.259	193	40	3	441	851	174	366	2.57e-64	181
TRINITY_DN108053_c0_g3_i9	AFC1_ARATH	63.077	65	24	0	139	333	110	174	2.57e-64	85.9
TRINITY_DN108053_c0_g3_i10	AFC2_ARATH	67.188	64	21	0	142	333	94	157	1.01e-48	94.7
TRINITY_DN108053_c0_g3_i10	AFC2_ARATH	75.926	54	13	0	441	602	157	210	1.01e-48	91.7
TRINITY_DN108053_c0_g3_i10	AFC2_ARATH	65.625	32	11	0	641	736	212	243	1.01e-48	49.7
TRINITY_DN108053_c0_g3_i11	AFC1_ARATH	80.519	77	15	0	1	231	153	229	6.96e-36	131
TRINITY_DN108053_c0_g3_i12	AFC2_ARATH	79.141	163	34	0	260	748	251	413	1.77e-109	286
TRINITY_DN108053_c0_g3_i12	AFC2_ARATH	77.922	77	17	0	1	231	136	212	1.77e-109	130
TRINITY_DN108053_c0_g3_i13	AFC2_ARATH	80.833	120	23	0	101	460	294	413	3.75e-70	220
TRINITY_DN108053_c0_g3_i14	AFC2_ARATH	61.783	157	60	0	53	523	1	157	3.33e-82	207
TRINITY_DN108053_c0_g3_i14	AFC2_ARATH	75.926	54	13	0	631	792	157	210	3.33e-82	91.7
TRINITY_DN108053_c0_g3_i14	AFC2_ARATH	65.625	32	11	0	831	926	212	243	3.33e-82	49.7
TRINITY_DN108053_c0_g3_i15	AFC1_ARATH	70.769	65	18	1	261	452	370	434	1.16e-38	99
TRINITY_DN108053_c0_g3_i15	AFC1_ARATH	65.789	38	13	0	44	157	330	367	1.16e-38	57.4
TRINITY_DN108053_c0_g3_i15	AFC1_ARATH	95	20	1	0	1	60	294	313	1.16e-38	44.3
TRINITY_DN108053_c0_g3_i17	AFC1_ARATH	61.862	333	73	4	1	996	153	432	2.37e-137	400
TRINITY_DN108053_c0_g4_i1	AFC3_ARATH	53.846	52	20	2	413	559	57	107	4.29e-08	55.5
TRINITY_DN108049_c1_g1_i1	Y5957_ARATH	41.606	137	44	4	405	1	53	155	5.06e-09	57
TRINITY_DN108049_c1_g2_i1	Y5957_ARATH	52.857	70	31	2	209	3	1	69	3.79e-12	65.1
TRINITY_DN108049_c2_g1_i9	Y5957_ARATH	57.692	104	31	5	1072	785	92	190	3.44e-08	58.5
TRINITY_DN108049_c2_g1_i16	Y5957_ARATH	57.692	104	31	5	1056	769	92	190	3.34e-08	58.5
TRINITY_DN108056_c3_g1_i2	HDA9_ARATH	77.133	293	36	1	115	900	1	293	1.81e-171	467
TRINITY_DN108056_c3_g1_i2	HDA9_ARATH	81.111	90	17	0	897	1166	323	412	1.81e-171	158
TRINITY_DN108056_c3_g1_i3	HDA10_ARATH	82.143	28	5	0	478	561	40	67	2.9e-08	53.9
TRINITY_DN108056_c3_g1_i5	HDA10_ARATH	80.682	88	17	0	582	845	40	127	9.28e-45	155
TRINITY_DN108056_c3_g1_i5	HDA10_ARATH	67.568	37	9	1	45	146	5	41	3.61e-09	58.5
TRINITY_DN108056_c3_g1_i6	HDA9_ARATH	78.883	412	56	1	115	1257	1	412	0	683
TRINITY_DN108056_c3_g1_i7	HDA9_ARATH	87.365	277	35	0	115	945	1	277	0	518
TRINITY_DN108056_c3_g1_i7	HDA9_ARATH	83.582	134	22	0	960	1361	278	411	0	246
TRINITY_DN108056_c3_g1_i9	HDA9_ARATH	87.415	294	37	0	456	1337	119	412	0	546
TRINITY_DN108056_c3_g1_i9	HDA9_ARATH	84.348	115	18	0	115	459	1	115	0	218
TRINITY_DN108056_c3_g1_i11	HDA9_ARATH	87.031	293	38	0	115	993	1	293	0	544
TRINITY_DN108056_c3_g1_i11	HDA9_ARATH	81.111	90	17	0	990	1259	323	412	0	158
TRINITY_DN108018_c0_g1_i2	PRS8A_ARATH	94.048	420	24	1	234	1493	1	419	0	759
TRINITY_DN108018_c0_g1_i3	PRS8A_ARATH	95	420	20	1	283	1542	1	419	0	773
TRINITY_DN108018_c0_g1_i4	PRS8A_ARATH	93.81	420	25	1	234	1493	1	419	0	761
TRINITY_DN108060_c0_g3_i2	RQL5_ARATH	61.24	774	283	8	330	2618	140	907	0	895
TRINITY_DN108060_c0_g3_i3	RQL5_ARATH	61.32	773	282	8	330	2615	140	906	0	897
TRINITY_DN108071_c1_g1_i1	PSD2_ARATH	96.154	26	1	0	1	78	62	87	8.08e-09	58.2
TRINITY_DN108071_c1_g3_i14	PSD3_ARATH	74.468	611	145	4	248	2080	35	634	0	960
TRINITY_DN108071_c1_g3_i15	PSD3_ARATH	75.926	54	13	0	248	409	35	88	8.3e-19	88.6
TRINITY_DN108071_c1_g3_i16	PSD3_ARATH	75.914	602	134	4	274	2079	44	634	0	961
TRINITY_DN108071_c1_g3_i17	PSD3_ARATH	76.512	281	58	1	1123	1965	362	634	0	456
TRINITY_DN108071_c1_g3_i17	PSD3_ARATH	71.93	285	77	3	272	1126	44	325	0	442
TRINITY_DN108071_c1_g3_i18	PSD2_ARATH	78.231	294	64	0	624	1505	168	461	0	504
TRINITY_DN108071_c1_g3_i18	PSD2_ARATH	60.317	126	50	0	248	625	34	159	0	176
TRINITY_DN108022_c0_g1_i1	PAE7_ARATH	63.492	189	67	2	767	204	203	390	3.82e-88	269
TRINITY_DN108022_c0_g3_i1	SYT5_ARATH	80.383	209	40	1	1249	1875	202	409	3.77e-112	350
TRINITY_DN108022_c0_g3_i1	SYT5_ARATH	70.183	218	61	1	199	852	1	214	6.76e-103	326
TRINITY_DN108022_c0_g3_i1	SYT5_ARATH	32.967	91	59	2	1429	1701	435	523	2.78e-09	63.9
TRINITY_DN108022_c0_g3_i3	SYT5_ARATH	75.618	566	132	3	199	1896	1	560	0	839
TRINITY_DN108022_c0_g3_i5	SYT5_ARATH	78.329	383	83	0	199	1347	1	383	0	609
TRINITY_DN108022_c0_g3_i5	SYT5_ARATH	61.017	118	35	1	2220	2573	454	560	7.11e-36	147
TRINITY_DN108022_c0_g3_i5	SYT5_ARATH	65	100	29	3	1847	2146	382	475	4.42e-27	120
TRINITY_DN108022_c0_g3_i5	SYT5_ARATH	33.333	93	60	2	982	1260	435	525	4.42e-10	67
TRINITY_DN108022_c0_g3_i6	SYT5_ARATH	78.59	383	82	0	199	1347	1	383	0	608
TRINITY_DN108022_c0_g3_i6	SYT5_ARATH	70.27	185	49	3	1847	2401	382	560	1.71e-76	263
TRINITY_DN108022_c0_g3_i6	SYT5_ARATH	33.333	93	60	2	982	1260	435	525	4.01e-10	67
TRINITY_DN108022_c0_g3_i6	SYT5_ARATH	27.132	129	84	2	2024	2380	262	390	9.19e-09	62.8
TRINITY_DN108033_c1_g1_i1	XLG1_ARATH	39.583	96	54	3	73	351	317	411	1.48e-13	70.5
TRINITY_DN108033_c1_g2_i2	XLG1_ARATH	28.696	115	71	4	1406	1726	297	408	5.77e-06	53.9
TRINITY_DN108033_c1_g2_i3	XLG1_ARATH	39.785	93	52	3	656	925	317	408	8.77e-12	71.6
TRINITY_DN108046_c0_g1_i2	P2C38_ARATH	58.407	113	47	0	500	838	173	285	9.56e-56	148
TRINITY_DN108046_c0_g1_i2	P2C38_ARATH	53.03	66	31	0	301	498	107	172	9.56e-56	70.5
TRINITY_DN108046_c0_g1_i2	P2C38_ARATH	45.455	33	18	0	864	962	322	354	9.56e-56	41.6
TRINITY_DN108046_c0_g1_i3	P2C48_ARATH	42.458	358	179	7	412	1422	9	360	6.21e-69	231
TRINITY_DN108046_c0_g1_i3	P2C48_ARATH	57.025	121	52	0	611	973	83	203	1.48e-39	152
TRINITY_DN108046_c0_g1_i4	P2C43_ORYSJ	52.066	121	57	1	611	973	78	197	1.45e-59	127
TRINITY_DN108046_c0_g1_i4	P2C43_ORYSJ	50.588	85	42	0	1018	1272	220	304	1.45e-59	94
TRINITY_DN108046_c0_g1_i4	P2C43_ORYSJ	58.537	41	17	0	466	588	38	78	1.45e-59	53.1
TRINITY_DN108046_c0_g1_i5	P2C38_ARATH	40.625	128	59	3	3	386	244	354	5.41e-23	99
TRINITY_DN108046_c0_g2_i1	P2C48_ARATH	55.263	76	26	1	412	615	9	84	6.53e-25	90.9
TRINITY_DN108046_c0_g2_i1	P2C48_ARATH	64.286	28	10	0	608	691	82	109	6.53e-25	45.1
TRINITY_DN108046_c1_g1_i1	AB2D_ARATH	68.444	675	178	9	676	2682	57	702	0	858
TRINITY_DN108046_c1_g1_i2	AB2D_ARATH	67.259	675	186	9	625	2631	57	702	0	849
TRINITY_DN108046_c1_g1_i3	AB2D_ARATH	67.686	523	137	7	625	2163	57	557	0	662
TRINITY_DN108046_c1_g1_i3	AB2D_ARATH	64.474	152	46	2	3191	3643	554	698	6.57e-42	169
TRINITY_DN108046_c1_g1_i4	AB2D_ARATH	67.259	675	186	9	625	2631	57	702	0	849
TRINITY_DN108046_c1_g1_i5	AB2D_ARATH	67.66	671	182	9	625	2619	57	698	0	832
TRINITY_DN108046_c1_g1_i6	AB2D_ARATH	67.66	671	182	9	676	2670	57	698	0	831
TRINITY_DN108046_c1_g1_i8	AB2D_ARATH	67.66	671	182	9	625	2619	57	698	0	832
TRINITY_DN108021_c0_g1_i1	FRS4_ARATH	67.907	215	59	2	69	689	415	627	2.94e-100	309
TRINITY_DN108021_c0_g1_i2	FRS4_ARATH	59.281	668	253	7	3	1970	71	731	0	823
TRINITY_DN108036_c0_g2_i1	Y2393_ARATH	40.952	210	93	8	107	661	488	691	7.98e-37	140
TRINITY_DN108036_c0_g2_i2	PBL15_ARATH	35.918	245	140	5	753	1451	150	389	1.29e-40	155
TRINITY_DN108036_c0_g2_i3	PBL15_ARATH	31.667	240	124	5	1234	1953	150	349	6.02e-29	124
TRINITY_DN108036_c0_g2_i4	PBL21_ARATH	37.405	262	130	8	744	1511	59	292	1.03e-40	157
TRINITY_DN108036_c0_g2_i5	PERK3_ARATH	38.966	290	158	9	765	1586	171	457	8.46e-52	189
TRINITY_DN108036_c0_g2_i6	HERK_ARATH	46.957	115	57	2	537	878	529	640	2.78e-26	113
TRINITY_DN108036_c0_g2_i7	PERK3_ARATH	43.612	227	118	6	765	1424	171	394	3.06e-45	172
TRINITY_DN108036_c0_g2_i8	PBL15_ARATH	35.918	245	140	5	1234	1932	150	389	5.97e-40	155
TRINITY_DN108036_c0_g2_i9	PBL22_ARATH	36.42	324	166	11	744	1679	56	351	1.04e-47	176
TRINITY_DN108036_c0_g2_i10	PERK3_ARATH	38.966	290	158	9	284	1105	171	457	2.97e-53	190
TRINITY_DN108006_c0_g1_i1	DNJC7_SCHPO	31.429	245	124	4	5	736	227	428	2.66e-21	100
TRINITY_DN108006_c0_g1_i2	DNJC7_DICDI	43.243	74	26	1	709	930	375	432	2.42e-08	60.1
TRINITY_DN108006_c0_g1_i3	DNJC7_PONAB	29.942	521	266	16	2365	3909	29	456	5.39e-38	153
TRINITY_DN108097_c1_g1_i1	AGO10_ARATH	82.203	118	12	3	1	345	877	988	1.1e-57	201
TRINITY_DN108097_c1_g1_i2	AGO10_ARATH	94.313	211	11	1	3	632	745	955	9.88e-144	428
TRINITY_DN108097_c1_g1_i9	AGO10_ARATH	89.524	105	8	2	79	390	853	955	7.1e-61	204
TRINITY_DN108097_c1_g1_i9	AGO10_ARATH	97.222	36	1	0	3	110	759	794	4.6e-17	79.7
TRINITY_DN108087_c0_g1_i1	SCAI_HUMAN	30.514	603	341	14	141	1919	65	599	2.94e-66	235
TRINITY_DN108019_c0_g1_i2	OCT4_ARATH	57.857	140	54	3	58	477	4	138	3.84e-49	170
TRINITY_DN108019_c0_g1_i3	OCT4_ARATH	67.273	110	35	1	129	458	30	138	7.27e-49	169
TRINITY_DN108019_c0_g1_i4	OCT4_ARATH	66.333	499	158	2	129	1625	30	518	0	606
TRINITY_DN108019_c0_g1_i5	OCT4_ARATH	63.138	529	181	4	58	1644	4	518	0	612
TRINITY_DN108083_c0_g1_i2	C78A6_ARATH	63.925	535	184	4	110	1702	1	530	0	685
TRINITY_DN108083_c0_g1_i3	C78A9_ARATH	73.206	209	53	2	901	1524	326	532	2.49e-95	306
TRINITY_DN108083_c0_g1_i3	C78A9_ARATH	60.92	174	67	1	23	541	152	325	1.37e-58	208
TRINITY_DN108083_c0_g1_i4	C78A6_ARATH	68.496	492	146	5	1	1464	44	530	0	684
TRINITY_DN108083_c0_g1_i5	C78A6_ARATH	57.927	328	131	3	110	1081	1	325	5.27e-128	382
TRINITY_DN108084_c0_g1_i1	PIGT_MOUSE	33.979	568	298	17	246	1892	37	546	1.66e-77	264
TRINITY_DN108091_c0_g2_i1	XPF_ARATH	64.634	574	160	8	1265	2914	402	956	0	671
TRINITY_DN108091_c0_g2_i1	XPF_ARATH	68.718	390	115	3	81	1229	3	392	0	434
TRINITY_DN108091_c0_g2_i3	XPF_ARATH	68.99	574	157	7	1265	2980	402	956	0	773
TRINITY_DN108091_c0_g2_i3	XPF_ARATH	68.718	390	115	3	81	1229	3	392	0	434
TRINITY_DN108091_c0_g2_i6	XPF_ARATH	70.822	353	96	3	81	1118	3	355	1.51e-136	418
TRINITY_DN108072_c3_g1_i2	Y4424_ARATH	63.256	215	30	2	141	776	1	169	7.98e-66	215
TRINITY_DN108072_c3_g1_i3	Y4424_ARATH	86.738	279	34	1	141	968	1	279	7.98e-157	451
TRINITY_DN108072_c3_g4_i1	Y4424_ARATH	71.875	256	59	4	1	759	228	473	6.18e-84	265
TRINITY_DN108072_c3_g4_i2	Y4424_ARATH	72.797	261	51	4	1	768	228	473	3.63e-88	276
TRINITY_DN108072_c3_g4_i3	Y4424_ARATH	70.881	261	56	4	1	768	228	473	2.04e-86	273
TRINITY_DN108065_c0_g3_i1	SIR4_ARATH	62.609	345	122	1	337	1350	28	372	2.67e-159	464
TRINITY_DN108065_c0_g4_i1	SIR4_ARATH	67.308	260	54	1	3	782	130	358	3.04e-115	340
TRINITY_DN108065_c0_g4_i3	SIR4_ARATH	75.676	148	36	0	880	1323	226	373	1.14e-67	233
TRINITY_DN108065_c0_g4_i3	SIR4_ARATH	81.319	91	17	0	3	275	136	226	3.39e-44	167
TRINITY_DN108065_c0_g4_i4	SIR4_ARATH	76.889	225	52	0	3	677	136	360	2.56e-122	372
TRINITY_DN108065_c0_g4_i5	SIR4_ARATH	69.145	269	52	1	3	809	136	373	4.06e-125	379
TRINITY_DN108065_c0_g3_i2	SIR4_ARATH	62.899	345	121	1	337	1350	28	372	8.94e-161	468
TRINITY_DN108065_c0_g4_i6	SIR4_ARATH	76.444	225	53	0	3	677	136	360	7.39e-120	350
TRINITY_DN108065_c0_g3_i3	SIR4_ARATH	62.575	334	118	1	337	1317	28	361	2.82e-153	450
TRINITY_DN108065_c0_g6_i1	SIR4_ARATH	57.647	85	12	1	857	1111	114	174	1.77e-20	95.1
TRINITY_DN108065_c0_g6_i2	SIR4_ARATH	81.159	69	13	0	857	1063	114	182	5.4e-31	124
TRINITY_DN108065_c0_g6_i4	SIR4_ARATH	57.647	85	12	1	894	1148	114	174	2.07e-20	95.1
TRINITY_DN108065_c0_g6_i5	SIR4_ARATH	81.159	69	13	0	894	1100	114	182	6.9e-31	124
TRINITY_DN108065_c0_g6_i6	SIR4_ARATH	58.824	119	25	1	6	362	80	174	1.4e-41	144
TRINITY_DN108065_c0_g6_i7	SIR4_ARATH	74.757	103	26	0	6	314	80	182	3.86e-53	172
TRINITY_DN108065_c0_g7_i2	SIR4_ARATH	69.841	63	14	1	148	336	125	182	4.9e-22	74.7
TRINITY_DN108065_c0_g7_i2	SIR4_ARATH	70.37	27	8	0	3	83	87	113	4.9e-22	48.9
TRINITY_DN108065_c0_g7_i4	SIR4_ARATH	67.308	52	17	0	3	158	87	138	8.15e-18	79.7
TRINITY_DN108065_c0_g7_i4	SIR4_ARATH	69.841	63	14	1	113	301	125	182	4.7e-16	74.7
TRINITY_DN108065_c0_g8_i2	SIR4_ARATH	61.818	55	21	0	469	633	59	113	4.09e-17	82
TRINITY_DN108065_c0_g10_i2	SIR4_ARATH	55.738	61	27	0	357	539	53	113	3.02e-17	81.3
TRINITY_DN108002_c0_g1_i1	MYO9_ARATH	47.692	65	34	0	70	264	825	889	3.28e-13	68.2
TRINITY_DN108002_c0_g1_i1	MYO9_ARATH	38.202	89	43	1	91	357	784	860	1.81e-09	57.4
TRINITY_DN108002_c0_g3_i2	MYO11_ARATH	39.431	246	132	6	64	759	747	989	1.56e-35	139
TRINITY_DN108002_c0_g3_i4	MYO9_ARATH	38.115	244	106	2	91	723	784	1015	2.29e-36	149
TRINITY_DN108002_c0_g3_i6	MYO11_ARATH	41.924	291	152	6	64	894	747	1034	1.39e-45	178
TRINITY_DN108002_c0_g4_i1	MYO9_ARATH	52.941	68	31	1	70	273	825	891	9.85e-14	69.3
TRINITY_DN108002_c0_g4_i1	MYO9_ARATH	41.573	89	40	1	91	357	784	860	2.29e-09	57
TRINITY_DN108040_c1_g1_i2	RIBA1_ARATH	85.762	302	43	0	2	907	242	543	0	554
TRINITY_DN108040_c1_g1_i3	RIBA1_ARATH	73.962	530	113	6	297	1853	28	543	0	752
TRINITY_DN108040_c2_g1_i1	RIBA1_ARATH	63.898	313	98	5	211	1143	29	328	8.69e-127	384
TRINITY_DN108040_c2_g1_i2	RIBA1_ARATH	73.777	511	119	5	211	1737	29	526	0	763
TRINITY_DN108015_c1_g1_i1	UREA_ARATH	79.594	838	168	2	141	2645	1	838	0	1371
TRINITY_DN108015_c1_g1_i2	UREA_ARATH	84.409	372	58	0	1800	2915	467	838	0	662
TRINITY_DN108015_c1_g1_i2	UREA_ARATH	76.471	221	50	1	1022	1678	247	467	0	338
TRINITY_DN108015_c1_g1_i2	UREA_ARATH	72.18	266	71	2	141	929	1	266	6.22e-117	385
TRINITY_DN108015_c1_g1_i6	UREA_ARATH	75.589	467	111	2	141	1532	1	467	0	712
TRINITY_DN108015_c1_g1_i6	UREA_ARATH	84.409	372	58	0	1654	2769	467	838	0	662
TRINITY_DN108015_c1_g1_i7	UREA_ARATH	81.588	592	107	1	1022	2791	247	838	0	997
TRINITY_DN108015_c1_g1_i7	UREA_ARATH	72.18	266	71	2	141	929	1	266	1.54e-115	380
TRINITY_DN108094_c1_g1_i1	CSPLU_ORYSJ	59.42	138	56	0	254	667	18	155	3.55e-43	149
TRINITY_DN108094_c1_g1_i2	CSPLN_ARALL	57.616	151	64	0	207	659	2	152	3.23e-45	154
TRINITY_DN108094_c2_g1_i1	MAA3_ARATH	65.75	800	260	7	180	2561	1	792	0	1072
TRINITY_DN108094_c2_g1_i2	MAA3_ARATH	69.674	399	116	3	2949	4142	398	792	0	569
TRINITY_DN108094_c2_g1_i2	MAA3_ARATH	60.945	402	148	4	180	1370	1	398	3.52e-156	496
TRINITY_DN108094_c2_g1_i4	MAA3_ARATH	66.232	690	222	6	180	2231	1	685	0	940
TRINITY_DN108094_c2_g1_i4	MAA3_ARATH	70.33	91	27	0	2537	2809	684	774	3.82e-31	135
TRINITY_DN108061_c1_g1_i3	KN7K_ARATH	71.267	971	225	6	272	3172	29	949	0	1267
TRINITY_DN108061_c2_g1_i1	MOB1B_ARATH	95.238	21	1	0	271	333	1	21	9.21e-06	45.8
TRINITY_DN108020_c0_g1_i3	PPR68_ARATH	58.304	578	238	3	293	2017	29	606	0	709
TRINITY_DN108020_c0_g1_i4	PPR68_ARATH	59.862	578	229	3	380	2104	29	606	0	713
TRINITY_DN108008_c0_g2_i3	TOP3B_ARATH	73.696	863	223	2	186	2771	6	865	0	1348
TRINITY_DN108008_c0_g2_i4	TOP3B_ARATH	69.873	863	213	3	186	2642	6	865	0	1265
TRINITY_DN108008_c0_g2_i5	TOP3B_ARATH	74.262	474	122	0	115	1536	6	479	0	756
TRINITY_DN108008_c0_g2_i5	TOP3B_ARATH	77.681	345	76	1	1830	2861	479	823	0	581
TRINITY_DN108017_c0_g1_i2	UGT2_GARJA	70.186	483	141	3	348	1796	1	480	0	682
TRINITY_DN108075_c0_g1_i2	CALSB_ARATH	76.051	547	128	1	2	1633	1221	1767	0	843
TRINITY_DN108068_c1_g1_i2	PMAT1_ARATH	44.35	469	242	10	135	1514	10	468	1.9e-112	346
TRINITY_DN108068_c1_g2_i2	PMAT1_ARATH	41.395	215	123	3	7	645	255	468	1.42e-49	171
TRINITY_DN108009_c1_g1_i2	PLC_LISMO	28.571	112	72	4	1080	766	27	137	4.29e-07	55.5
TRINITY_DN108009_c1_g1_i4	PLC_LISMO	29.907	107	73	2	810	496	53	159	1.46e-09	61.2
TRINITY_DN108009_c1_g1_i6	PLC_LISMO	29.907	107	73	2	1008	694	53	159	4.05e-09	60.8
TRINITY_DN108051_c0_g1_i1	OST3B_ARATH	58.431	255	102	3	793	41	92	346	3.71e-112	330
TRINITY_DN108051_c0_g1_i4	OST3B_ARATH	57.005	207	86	2	652	41	140	346	7.23e-89	269
TRINITY_DN108051_c0_g3_i1	OST3B_ARATH	69.118	68	19	1	238	41	279	346	6.14e-27	104
TRINITY_DN108051_c0_g3_i1	OST3B_ARATH	69.231	26	8	0	233	310	255	280	2.28e-06	47.8
TRINITY_DN108088_c0_g1_i1	PP274_ARATH	63.833	694	248	2	3	2078	29	721	0	908
TRINITY_DN108088_c0_g1_i1	PP274_ARATH	29.644	253	142	6	684	1346	23	271	2.9e-21	102
TRINITY_DN108088_c0_g1_i3	PP274_ARATH	64.598	709	248	2	1	2121	14	721	0	950
TRINITY_DN108069_c0_g1_i1	DUF3_ARATH	30.667	150	81	4	2151	2585	14	145	2.89e-09	65.1
TRINITY_DN108038_c1_g1_i1	TBL5_ARATH	77.707	157	35	0	1713	2183	326	482	1.1e-79	266
TRINITY_DN108038_c1_g1_i1	TBL5_ARATH	78.226	124	26	1	514	882	136	259	1.22e-63	223
TRINITY_DN108038_c1_g1_i1	TBL5_ARATH	85.075	67	10	0	1114	1314	259	325	6.09e-31	130
TRINITY_DN108038_c1_g1_i2	TBL5_ARATH	75.796	157	38	0	934	1404	326	482	1.07e-83	273
TRINITY_DN108038_c1_g1_i2	TBL5_ARATH	83.333	66	11	0	325	522	260	325	2.68e-29	124
TRINITY_DN108038_c1_g1_i2	TBL5_ARATH	72.464	69	18	1	114	317	136	204	1.47e-25	114
TRINITY_DN108038_c1_g1_i3	TBL5_ARATH	78.027	223	49	0	665	1333	260	482	6.57e-131	394
TRINITY_DN108038_c1_g1_i3	TBL5_ARATH	72.464	69	18	1	454	657	136	204	8.44e-27	117
TRINITY_DN108038_c1_g1_i4	TBL5_ARATH	77.81	347	76	1	514	1551	136	482	0	611
TRINITY_DN108038_c1_g1_i6	TBL5_ARATH	75.796	157	38	0	1663	2133	326	482	2.33e-81	273
TRINITY_DN108038_c1_g1_i6	TBL5_ARATH	76.613	124	28	1	454	822	136	259	5.22e-61	217
TRINITY_DN108038_c1_g1_i6	TBL5_ARATH	77.465	71	16	0	1039	1251	255	325	2.49e-29	126
TRINITY_DN108038_c1_g1_i7	TBL5_ARATH	78.421	190	40	1	114	680	136	325	1.49e-105	331
TRINITY_DN108038_c1_g1_i7	TBL5_ARATH	75.796	157	38	0	1092	1562	326	482	3.99e-83	273
TRINITY_DN108038_c1_g1_i8	TBL5_ARATH	76.316	228	54	0	699	1382	255	482	9.06e-131	394
TRINITY_DN108038_c1_g1_i8	TBL5_ARATH	76.613	124	28	1	114	482	136	259	5.53e-63	218
TRINITY_DN108038_c1_g1_i11	TBL5_ARATH	76.454	361	70	2	514	1593	136	482	0	600
TRINITY_DN108038_c1_g1_i12	TBL5_ARATH	79.911	224	45	0	1114	1785	259	482	3.89e-129	390
TRINITY_DN108038_c1_g1_i12	TBL5_ARATH	78.226	124	26	1	514	882	136	259	1.02e-64	223
TRINITY_DN108081_c0_g1_i1	RBL_ALNIN	97.053	475	14	0	1102	2526	1	475	0	930
TRINITY_DN108081_c0_g1_i3	RBL_ALNIN	97.053	475	14	0	1080	2504	1	475	0	930
TRINITY_DN108039_c2_g1_i1	XYLA_ARATH	83.153	463	77	1	296	1681	15	477	0	822
TRINITY_DN108039_c2_g1_i3	XYLA_ARATH	91.667	168	14	0	848	1351	172	339	5e-107	328
TRINITY_DN108052_c1_g1_i4	SAHH_MEDSA	92.784	485	35	0	259	1713	1	485	0	915
TRINITY_DN108045_c0_g1_i1	PP408_ARATH	83.121	314	53	0	1	942	354	667	0	568
TRINITY_DN108045_c0_g1_i1	PP408_ARATH	25.191	262	191	2	7	780	216	476	5.86e-25	111
TRINITY_DN108045_c0_g1_i1	PP408_ARATH	23.053	321	237	3	1	942	144	461	2.04e-21	100
TRINITY_DN108045_c0_g1_i3	PP408_ARATH	76.336	655	146	2	140	2077	23	677	0	1049
TRINITY_DN108042_c0_g1_i1	E132_ARATH	74.37	476	117	5	213	1628	27	501	0	711
TRINITY_DN108004_c0_g1_i1	GCSP_PEA	85.642	397	54	2	1186	2	66	461	0	712
TRINITY_DN108004_c0_g1_i3	GCSP_FLATR	86.408	103	14	0	311	3	302	404	3.93e-56	190
TRINITY_DN108004_c0_g1_i3	GCSP_FLATR	75	32	8	0	253	348	302	333	3.91e-08	53.5
TRINITY_DN108004_c0_g1_i5	GCSP_PEA	91.111	90	8	0	271	2	372	461	1.26e-49	171
TRINITY_DN108004_c0_g1_i5	GCSP_PEA	89.286	28	3	0	251	334	372	399	1.01e-08	54.7
TRINITY_DN108004_c0_g1_i8	GCSP2_ARATH	78.673	422	66	4	1256	3	13	414	0	679
TRINITY_DN108057_c1_g1_i2	LKHA4_ARATH	74.199	624	152	5	299	2167	1	616	0	936
TRINITY_DN108059_c0_g2_i1	RH18_ARATH	69.192	594	172	3	216	1976	4	593	0	821
TRINITY_DN108059_c0_g2_i2	RH18_ARATH	71.609	317	85	2	216	1163	4	316	0	471
TRINITY_DN108059_c0_g2_i2	RH18_ARATH	66.071	280	89	1	1175	1996	314	593	0	353
TRINITY_DN108059_c0_g2_i3	RH18_ARATH	74	500	125	2	216	1712	4	499	0	780
TRINITY_DN108059_c0_g2_i4	RH18_ARATH	74	500	125	2	216	1712	4	499	0	780
TRINITY_DN108059_c0_g2_i5	RH18_ARATH	67.384	604	166	4	216	1976	4	593	0	822
TRINITY_DN108059_c0_g2_i6	RH18_ARATH	71.609	317	85	2	216	1163	4	316	0	471
TRINITY_DN108059_c0_g2_i6	RH18_ARATH	66.429	280	88	1	1175	1996	314	593	0	355
TRINITY_DN108041_c0_g1_i1	PUB63_ARATH	42.197	173	92	2	1162	1680	201	365	1.05e-34	139
TRINITY_DN108041_c0_g1_i5	PUB62_ARATH	59.677	62	25	0	35	220	283	344	7.13e-21	92.4
TRINITY_DN108041_c0_g1_i6	PUB62_ARATH	52.857	70	33	0	1676	1885	283	352	1.88e-18	91.3
TRINITY_DN108041_c0_g1_i6	PUB62_ARATH	38.384	99	55	2	1162	1458	182	274	2.81e-08	60.1
TRINITY_DN108095_c1_g2_i2	PRR95_ORYSJ	35.147	680	306	24	246	2168	33	616	1.3e-88	298
TRINITY_DN108095_c1_g2_i3	PRR95_ORYSJ	36.377	668	315	24	395	2320	33	616	1.2e-92	310
TRINITY_DN108095_c1_g2_i4	PRR95_ORYSJ	35.147	680	306	24	307	2229	33	616	2.36e-88	297
TRINITY_DN108095_c1_g3_i1	APRR5_ARATH	78.571	140	30	0	286	705	34	173	2.68e-70	228
TRINITY_DN108095_c1_g2_i6	PRR95_ORYSJ	38.462	208	109	7	238	852	425	616	8.06e-21	99
TRINITY_DN108095_c1_g2_i9	APRR5_ARATH	91.304	46	4	0	742	879	508	553	2.88e-19	94
TRINITY_DN108011_c0_g1_i1	MTEFH_ARATH	23.515	421	291	9	692	1894	135	544	7.33e-22	104
TRINITY_DN108011_c0_g1_i1	MTEFH_ARATH	40.845	71	41	1	511	720	36	106	4e-07	57.8
TRINITY_DN108011_c0_g1_i3	MTEFH_ARATH	23.962	313	223	5	66	965	217	527	5.32e-21	97.1
TRINITY_DN108011_c0_g1_i4	MTEFH_ARATH	25.338	517	358	8	422	1912	36	544	6.92e-43	168
TRINITY_DN108011_c0_g1_i5	MTEFH_ARATH	25.076	331	231	6	66	1016	217	544	1.52e-20	99.4
TRINITY_DN108011_c0_g1_i8	MTEFH_ARATH	25.676	518	355	9	511	2001	36	544	1.25e-43	171
TRINITY_DN108011_c0_g1_i9	MTEFH_ARATH	25.076	331	231	6	66	1016	217	544	1.91e-20	99.4
TRINITY_DN108011_c0_g1_i11	MTEFH_ARATH	23.333	330	238	5	66	1016	217	544	7.33e-20	96.3
TRINITY_DN108010_c0_g2_i1	HXK3_ARATH	85.417	48	7	0	3	146	44	91	3.05e-19	86.7
TRINITY_DN108010_c0_g3_i2	HXK3_ARATH	68.709	457	140	3	3	1370	44	498	0	585
TRINITY_DN108010_c0_g3_i3	HXK3_ORYSJ	66.914	269	83	2	3	809	44	306	1.04e-138	369
TRINITY_DN108010_c0_g3_i3	HXK3_ORYSJ	67.785	149	46	1	802	1248	347	493	1.04e-138	147
TRINITY_DN108010_c0_g3_i5	HXK3_ARATH	68.132	273	85	2	128	943	227	498	1.2e-118	355
TRINITY_DN108010_c0_g3_i6	HXK3_ARATH	63.298	188	67	2	288	848	312	498	3.15e-83	204
TRINITY_DN108010_c0_g3_i6	HXK3_ARATH	80	70	14	0	1	210	241	310	3.15e-83	126
TRINITY_DN108010_c0_g3_i7	HXK3_ARATH	67.2	125	40	1	1	375	56	179	6.1e-48	163
TRINITY_DN108010_c0_g3_i8	HXK3_ARATH	68.053	457	142	4	3	1367	44	498	0	597
TRINITY_DN108010_c0_g3_i9	HXK3_ARATH	68.889	135	41	1	3	407	44	177	5.97e-56	184
TRINITY_DN108010_c0_g3_i10	HXK3_ARATH	70.134	298	87	2	465	1355	202	498	3.43e-126	380
TRINITY_DN108037_c0_g3_i1	COX2_ARATH	96	25	1	0	233	307	233	257	2.88e-07	52
TRINITY_DN108037_c0_g4_i1	UBC36_ARATH	96.154	26	1	0	410	487	107	132	1.31e-08	54.3
TRINITY_DN108037_c0_g5_i1	COX2_ARATH	96.498	257	9	0	1519	2289	1	257	3.65e-156	459
TRINITY_DN108037_c0_g6_i2	ATPI_DRANE	97.81	137	3	0	656	246	113	249	7.72e-74	228
TRINITY_DN108047_c2_g2_i1	ARF_DUGJA	60.674	178	70	0	284	817	1	178	1.33e-79	248
TRINITY_DN108047_c2_g3_i1	ARF_DUGJA	53.571	56	22	1	280	435	119	174	4.03e-14	68.9
TRINITY_DN108047_c2_g2_i3	ARF_DUGJA	61.798	178	68	0	315	848	1	178	4.36e-82	249
TRINITY_DN108047_c2_g2_i4	ARF2_RAT	64	50	18	0	284	433	1	50	1.87e-15	76.6
TRINITY_DN108082_c1_g1_i1	TAUE3_ARATH	57.009	428	148	6	107	1381	7	401	1.78e-107	331
TRINITY_DN108082_c1_g1_i2	TAUE3_ARATH	55.161	310	127	5	107	1027	7	307	8.5e-70	234
TRINITY_DN108082_c1_g1_i2	TAUE3_ARATH	58.015	131	31	1	1099	1491	295	401	6.13e-23	105
TRINITY_DN108082_c1_g1_i3	TAUE3_ARATH	55.303	264	106	5	107	889	7	261	7.09e-63	211
TRINITY_DN108082_c1_g1_i4	TAUE3_ARATH	53.548	310	132	5	107	1027	7	307	5.34e-61	216
TRINITY_DN108082_c1_g1_i4	TAUE3_ARATH	69.101	178	55	0	1099	1632	295	472	3.62e-55	200
TRINITY_DN108082_c1_g1_i7	TAUE3_ARATH	60	475	178	5	107	1522	7	472	8.26e-134	412
TRINITY_DN108082_c1_g1_i8	TAUE3_ARATH	52.826	407	152	7	107	1234	7	404	5.97e-95	296
TRINITY_DN108082_c1_g1_i9	TAUE3_ARATH	57.114	499	178	5	107	1594	7	472	2.18e-131	401
TRINITY_DN108082_c1_g1_i10	TAUE3_ARATH	57.114	499	178	5	107	1594	7	472	6.19e-129	400
TRINITY_DN108082_c1_g1_i11	TAUE3_ARATH	58.765	405	155	5	107	1312	7	402	6.75e-103	332
TRINITY_DN108082_c1_g1_i11	TAUE3_ARATH	66.667	57	19	0	1443	1613	416	472	2.33e-14	80.5
TRINITY_DN108082_c1_g1_i13	TAUE3_ARATH	60	475	178	5	107	1522	7	472	2.33e-136	414
TRINITY_DN108031_c0_g1_i3	ASND1_MACFA	39.557	316	136	4	1162	1980	322	625	2.67e-59	217
TRINITY_DN108031_c0_g1_i3	ASND1_MACFA	39.456	147	69	3	329	769	33	159	2.01e-19	97.1
TRINITY_DN108031_c0_g1_i5	ASND1_MOUSE	47.619	105	47	1	419	733	453	549	1.73e-24	105
TRINITY_DN108031_c0_g1_i7	ASND1_DANRE	33.504	585	265	13	385	1902	47	586	3.94e-76	264
TRINITY_DN108031_c0_g1_i8	ASND1_MACFA	39.535	301	127	4	1147	1920	317	605	2.75e-54	203
TRINITY_DN108031_c0_g1_i8	ASND1_MACFA	39.456	147	69	3	329	769	33	159	2.32e-19	97.1
TRINITY_DN108031_c0_g1_i10	ASND1_MACFA	40.064	312	136	3	1170	1976	322	625	2.67e-61	223
TRINITY_DN108031_c0_g1_i10	ASND1_MACFA	38.776	147	70	3	337	777	33	159	2.04e-15	84.3
TRINITY_DN108031_c0_g1_i13	ASND1_MACFA	46.809	188	91	3	1903	2463	402	581	5.45e-45	175
TRINITY_DN108031_c0_g1_i13	ASND1_MACFA	28.19	337	172	10	337	1230	33	338	1.25e-19	97.8
TRINITY_DN108031_c0_g1_i14	ASND1_DANRE	33.068	629	297	13	263	1912	9	592	5.63e-85	284
TRINITY_DN108031_c0_g1_i16	ASND1_MACFA	32.492	634	305	14	337	1992	33	625	2.21e-85	288
TRINITY_DN108031_c0_g1_i18	ASND1_BOVIN	34.158	202	80	5	164	769	11	159	2.71e-20	99.4
TRINITY_DN108024_c1_g1_i1	FRS9_ARATH	64.088	543	178	5	314	1930	16	545	0	712
TRINITY_DN108024_c1_g1_i3	FRS9_ARATH	57.664	411	126	3	63	1157	45	453	1.33e-166	480
TRINITY_DN108024_c1_g1_i6	FRS9_ARATH	65.351	456	151	3	314	1678	16	465	0	626
TRINITY_DN108024_c1_g1_i6	FRS9_ARATH	78.182	55	12	0	1737	1901	491	545	5.66e-17	88.6
TRINITY_DN108024_c1_g2_i2	FRS9_ARATH	80.556	36	7	0	291	398	492	527	1.71e-10	60.8
TRINITY_DN108024_c1_g1_i8	FRS9_ARATH	64.088	543	178	5	314	1930	16	545	0	711
TRINITY_DN108096_c0_g3_i1	TPS5_ARATH	75.479	261	64	0	788	6	557	817	1.25e-145	431
TRINITY_DN108096_c0_g5_i1	TPS6_ARATH	88.571	140	16	0	422	3	689	828	6.67e-81	258
TRINITY_DN108096_c0_g5_i2	TPS6_ARATH	84.912	623	93	1	2109	244	234	856	0	1118
TRINITY_DN108073_c1_g1_i1	CHUP1_ARATH	57.303	267	109	2	1140	1925	717	983	2.58e-89	317
TRINITY_DN108073_c1_g1_i2	CHUP1_ARATH	57.303	267	109	2	1045	1830	717	983	1.3e-89	317
TRINITY_DN108073_c1_g1_i5	CHUP1_ARATH	60.87	161	61	1	1045	1521	717	877	8.09e-52	199
TRINITY_DN108073_c1_g1_i5	CHUP1_ARATH	52.336	107	48	1	1646	1957	877	983	6.19e-27	121
TRINITY_DN108030_c0_g1_i3	Y5848_ARATH	42.069	145	78	2	142	570	13	153	2.73e-21	93.2
TRINITY_DN108076_c1_g1_i1	INVE_ARATH	81.533	287	53	0	1215	2075	331	617	0	510
TRINITY_DN108076_c1_g1_i1	INVE_ARATH	62.931	348	110	5	187	1221	1	332	0	421
TRINITY_DN108076_c1_g1_i2	INVE_ARATH	71.704	622	159	5	187	2016	1	617	0	919
TRINITY_DN108035_c0_g1_i1	CCA22_ARATH	53.226	496	162	6	133	1617	10	436	3.67e-167	487
TRINITY_DN108035_c0_g1_i2	CCA22_ARATH	76.106	226	54	0	2	679	211	436	5.06e-122	362
TRINITY_DN108035_c0_g1_i3	CCA22_ARATH	52.411	477	157	6	133	1560	10	417	1.42e-156	464
TRINITY_DN108035_c0_g1_i4	CCA22_ARATH	55.799	457	155	6	225	1592	26	436	1.2e-168	490
TRINITY_DN108003_c0_g1_i1	LDL1_ARATH	70.37	729	204	4	358	2514	111	837	0	954
TRINITY_DN108003_c0_g1_i2	LDL1_ARATH	69.959	729	207	4	358	2514	111	837	0	954
TRINITY_DN108064_c1_g5_i3	NDL1_ARATH	79.07	258	54	0	330	1103	86	343	1.62e-152	411
TRINITY_DN108064_c1_g5_i3	NDL1_ARATH	82.558	86	15	0	64	321	1	86	1.62e-152	151
TRINITY_DN108064_c1_g5_i6	NDL1_ARATH	79	100	21	0	21	320	1	100	5.74e-51	166
TRINITY_DN108064_c1_g5_i7	NDL1_ARATH	77.551	343	77	0	70	1098	1	343	0	548
TRINITY_DN108064_c1_g5_i10	NDL1_ARATH	72.894	273	74	0	165	983	71	343	5.92e-141	405
TRINITY_DN108064_c1_g5_i10	NDL1_ARATH	95.652	23	1	0	2	70	65	87	8.34e-06	50.4
TRINITY_DN108048_c0_g2_i2	CPNA2_ARATH	67.614	176	57	0	237	764	29	204	6.07e-72	239
TRINITY_DN108048_c0_g2_i3	CPNA2_ARATH	71.387	346	99	0	237	1274	29	374	1.16e-150	442
TRINITY_DN108048_c0_g2_i5	CPNA2_ARATH	71.324	544	155	1	418	2046	29	572	0	776
TRINITY_DN108048_c0_g2_i6	CPNA2_ARATH	71.613	465	131	1	627	2018	108	572	0	663
TRINITY_DN108048_c0_g2_i6	CPNA2_ARATH	74.359	39	10	0	418	534	29	67	5.28e-18	64.3
TRINITY_DN108048_c0_g2_i6	CPNA2_ARATH	76.667	30	7	0	530	619	79	108	5.28e-18	50.1
TRINITY_DN108048_c0_g2_i8	CPNA2_ARATH	71.324	544	155	1	322	1950	29	572	0	776
TRINITY_DN108016_c0_g2_i1	SPL7_ARATH	47.296	795	367	14	194	2458	12	794	0	624
TRINITY_DN108016_c0_g2_i2	SPL7_ARATH	42.763	152	77	1	182	607	512	663	6.38e-36	118
TRINITY_DN108016_c0_g2_i2	SPL7_ARATH	45.763	59	31	1	1	177	459	516	6.38e-36	53.1
TRINITY_DN108016_c0_g2_i4	SPL7_ARATH	46.437	814	369	13	194	2527	12	794	0	627
TRINITY_DN108016_c0_g2_i5	SPL7_ARATH	45.763	59	31	1	1	177	459	516	4.17e-17	54.3
TRINITY_DN108016_c0_g2_i5	SPL7_ARATH	59.459	37	15	0	182	292	512	548	4.17e-17	52.8
TRINITY_DN108016_c0_g2_i6	SPL7_ARATH	47.748	777	350	13	336	2540	32	794	0	660
TRINITY_DN108016_c0_g2_i7	SPL7_ARATH	42.763	152	77	1	154	579	512	663	7.74e-30	118
TRINITY_DN108016_c0_g2_i8	SPL7_ARATH	52.038	638	271	9	336	2162	32	663	0	620
TRINITY_DN108016_c0_g2_i8	SPL7_ARATH	43.056	72	35	2	2668	2871	725	794	4.88e-07	58.2
TRINITY_DN108078_c0_g2_i5	ISY1_DICDI	57.459	181	67	4	1102	569	1	174	1.24e-57	197
TRINITY_DN108089_c0_g3_i1	P2C12_ARATH	74.138	58	12	1	3	167	371	428	6.49e-19	90.5
TRINITY_DN108089_c0_g3_i2	RK33_CERDE	84.906	53	8	0	1195	1353	1	53	5.1e-23	95.1
TRINITY_DN108089_c0_g3_i4	RR18_POPTR	89.024	82	9	0	1797	2042	20	101	1.29e-39	144
TRINITY_DN108089_c0_g3_i6	P2C12_ARATH	74.138	58	12	1	3	167	371	428	9.56e-20	90.5
TRINITY_DN108089_c0_g3_i7	P2C12_ARATH	74.138	58	12	1	3	167	371	428	1.94e-19	90.5
TRINITY_DN108089_c0_g3_i8	P2C12_ARATH	81.25	32	6	0	2	97	397	428	5.12e-09	58.2
TRINITY_DN108074_c0_g1_i6	SETD6_SALSA	25.595	336	169	10	236	1186	13	286	1.4e-15	81.6
TRINITY_DN108074_c0_g1_i7	RKM3_YEAST	29.688	192	97	6	690	1151	178	369	1.71e-13	75.5
TRINITY_DN108074_c0_g1_i11	SETD6_MOUSE	26.102	295	171	11	254	1081	49	315	9.17e-08	57.4
TRINITY_DN108029_c0_g2_i3	LNK3_ARATH	37.008	127	74	3	712	344	145	269	4.02e-13	70.9
TRINITY_DN108014_c0_g1_i2	KAO1_ARATH	81.818	22	4	0	101	166	466	487	1.53e-06	49.3
TRINITY_DN108014_c0_g1_i3	KAO2_ARATH	74.39	410	104	1	119	1348	78	486	0	643
TRINITY_DN108014_c0_g1_i5	KAO1_ARATH	71.253	407	116	1	150	1367	81	487	0	597
TRINITY_DN108014_c0_g1_i6	KAO2_ARATH	71.222	483	132	3	68	1516	11	486	0	702
TRINITY_DN108050_c0_g1_i1	DXS2_ORYSJ	87.603	242	30	0	2	727	330	571	1.38e-158	460
TRINITY_DN108050_c0_g1_i2	DXS2_ORYSJ	81.7	694	122	2	217	2283	19	712	0	1187
TRINITY_DN108050_c0_g1_i3	DXS2_ORYSJ	75.51	49	12	0	32	178	664	712	4.27e-16	79
TRINITY_DN108050_c0_g1_i4	DXS2_ORYSJ	75.51	49	12	0	32	178	664	712	4.35e-17	79
TRINITY_DN108058_c0_g1_i1	CDKF4_ORYSJ	57.252	393	156	5	1164	22	43	435	5.32e-157	452
TRINITY_DN108058_c0_g1_i2	CDKF4_ORYSJ	46.599	294	145	4	867	22	142	435	3.48e-81	256
TRINITY_DN108058_c0_g1_i2	CDKF4_ORYSJ	82.051	39	7	0	844	960	142	180	3.56e-12	70.5
TRINITY_DN108058_c0_g2_i2	CDKF4_ORYSJ	84.5	200	31	0	607	8	19	218	3.55e-128	372
TRINITY_DN108058_c0_g2_i4	CDKF4_ORYSJ	83.945	218	35	0	661	8	1	218	3.8e-140	405
TRINITY_DN108007_c0_g1_i2	FANCJ_MOUSE	48.031	127	64	1	969	1343	783	909	3.05e-30	133
TRINITY_DN108007_c0_g1_i2	FANCJ_MOUSE	38.462	169	81	1	183	689	639	784	4.77e-27	123
TRINITY_DN108007_c0_g1_i3	FANCJ_MOUSE	45.522	268	121	3	3	800	665	909	7.72e-68	248
TRINITY_DN108067_c3_g1_i1	R13L1_ARATH	38.889	108	63	3	348	28	595	700	1.01e-10	60.8
TRINITY_DN108067_c3_g4_i1	RGA1_SOLBU	40.385	208	97	7	630	10	540	721	1.17e-16	81.3
TRINITY_DN108079_c1_g1_i2	POT13_ARATH	74.815	135	33	1	562	966	61	194	8.69e-63	216
TRINITY_DN108079_c2_g1_i1	PERK1_ARATH	78.75	240	48	1	658	1368	255	494	3.3e-123	382
TRINITY_DN108079_c2_g1_i3	PERK4_ARATH	71.429	49	14	0	251	397	418	466	6.38e-24	77.8
TRINITY_DN108079_c2_g1_i3	PERK4_ARATH	48	50	25	1	391	537	498	547	6.38e-24	53.1
TRINITY_DN108079_c2_g1_i4	PERK2_ARATH	62.5	88	31	1	491	748	326	413	5.86e-40	107
TRINITY_DN108079_c2_g1_i4	PERK2_ARATH	80	30	6	0	748	837	441	470	5.86e-40	58.9
TRINITY_DN108079_c2_g1_i4	PERK2_ARATH	70.833	24	7	0	947	1018	471	494	5.86e-40	40.4
TRINITY_DN108079_c2_g1_i6	PERK1_ARATH	72.727	143	39	0	491	919	254	396	2.94e-66	225
TRINITY_DN108079_c2_g1_i7	PERK1_ARATH	78.423	241	49	1	1719	2432	255	495	5.6e-119	381
TRINITY_DN108079_c2_g1_i8	PERK1_ARATH	78.832	137	29	0	1378	1788	254	390	3.12e-70	242
TRINITY_DN108079_c2_g1_i10	PERK1_ARATH	71.053	114	33	0	1219	1560	254	367	3.87e-44	172
TRINITY_DN108079_c2_g1_i10	PERK1_ARATH	75	32	8	0	2004	2099	365	396	2.36e-13	58.2
TRINITY_DN108079_c2_g1_i10	PERK1_ARATH	70.833	24	7	0	2209	2280	397	420	2.36e-13	40.4
TRINITY_DN108079_c2_g1_i12	PERK1_ARATH	79.646	113	23	0	425	763	255	367	9.38e-46	172
TRINITY_DN108079_c2_g1_i12	PERK1_ARATH	86.667	30	4	0	1211	1300	367	396	9.67e-17	65.5
TRINITY_DN108079_c2_g1_i12	PERK1_ARATH	79.167	24	5	0	1410	1481	397	420	9.67e-17	43.9
TRINITY_DN108079_c2_g1_i14	PERK1_ARATH	77.519	129	26	1	1444	1821	367	495	2.52e-58	213
TRINITY_DN108079_c2_g1_i14	PERK1_ARATH	79.646	113	23	0	658	996	255	367	2.69e-45	176
TRINITY_DN108079_c2_g4_i1	PEK13_ARATH	44.776	134	70	3	1	396	495	626	1.08e-29	121
TRINITY_DN108090_c0_g1_i1	PP437_ARATH	56.537	872	374	3	227	2827	23	894	0	1039
TRINITY_DN108090_c0_g1_i1	PP437_ARATH	29.032	496	350	2	1361	2842	159	654	4.65e-57	216
TRINITY_DN108090_c0_g1_i1	PP437_ARATH	28.571	448	319	1	1505	2845	173	620	1.29e-52	203
TRINITY_DN108090_c0_g1_i1	PP437_ARATH	25.96	547	314	5	479	1903	373	900	6.37e-47	186
TRINITY_DN108090_c0_g1_i1	PP437_ARATH	25.414	543	340	8	1391	2845	50	585	2.44e-46	184
TRINITY_DN108090_c0_g1_i2	PP437_ARATH	56.322	174	75	1	2	520	178	351	3.78e-58	198
TRINITY_DN108090_c0_g1_i2	PP437_ARATH	23.669	169	129	0	14	520	533	701	1.11e-13	71.2
TRINITY_DN108090_c0_g1_i2	PP437_ARATH	27.381	168	122	0	2	505	354	521	4.56e-13	69.7
TRINITY_DN108090_c0_g1_i2	PP437_ARATH	25.185	135	101	0	116	520	462	596	2.44e-12	67.4
TRINITY_DN108090_c0_g1_i2	PP437_ARATH	27.097	155	113	0	26	490	292	446	7.07e-12	66.2
TRINITY_DN108090_c0_g1_i2	PP437_ARATH	23.404	141	108	0	98	520	351	491	9.1e-11	63.2
TRINITY_DN108090_c0_g1_i2	PP437_ARATH	32.967	91	61	0	248	520	786	876	1.09e-10	62.8
TRINITY_DN108090_c0_g1_i2	PP437_ARATH	23.077	169	130	0	14	520	393	561	3.15e-10	61.6
TRINITY_DN108090_c0_g1_i2	PP437_ARATH	29.126	103	73	0	155	463	790	892	5.39e-10	60.8
TRINITY_DN108090_c0_g1_i2	PP437_ARATH	27.168	173	122	2	2	508	491	663	5.27e-09	57.8
TRINITY_DN108090_c0_g1_i2	PP437_ARATH	25.287	174	93	2	107	520	669	841	4.9e-08	55.1
TRINITY_DN108090_c0_g1_i2	PP437_ARATH	29.63	81	57	0	104	346	808	888	1.84e-06	50.4
TRINITY_DN108028_c0_g1_i2	KN8A_ARATH	72.619	504	120	11	1236	2717	224	719	0	671
TRINITY_DN108028_c0_g1_i2	KN8A_ARATH	45.556	270	91	9	55	837	1	223	1.03e-39	161
TRINITY_DN108028_c0_g1_i4	KN8A_ARATH	63.178	774	211	20	262	2526	1	719	0	828
TRINITY_DN108028_c1_g2_i1	PIGB_MOUSE	39.535	258	123	10	1182	1913	291	529	1.01e-69	147
TRINITY_DN108028_c1_g2_i1	PIGB_MOUSE	35.206	267	125	4	406	1206	36	254	1.01e-69	140
TRINITY_DN108028_c1_g2_i3	PIGB_MOUSE	42.857	385	196	5	403	1551	35	397	5.89e-75	258
TRINITY_DN108028_c1_g2_i3	PIGB_MOUSE	37.313	134	77	4	1828	2211	397	529	2.37e-17	90.1
TRINITY_DN108028_c1_g2_i4	GPI10_YARLI	42.434	304	171	2	451	1362	17	316	3.61e-68	185
TRINITY_DN108028_c1_g2_i4	GPI10_YARLI	32.093	215	104	6	1466	2044	314	508	3.61e-68	97.4
TRINITY_DN108028_c1_g2_i5	PIGB_BOVIN	39.155	355	165	7	469	1527	58	363	1.76e-55	205
TRINITY_DN108028_c1_g2_i5	PIGB_BOVIN	38.4	125	71	3	2069	2425	398	522	1.22e-17	91.3
TRINITY_DN108028_c1_g2_i6	PIGB_MOUSE	40.889	225	128	2	403	1077	35	254	1.49e-75	159
TRINITY_DN108028_c1_g2_i6	PIGB_MOUSE	39.535	258	123	10	1053	1784	291	529	1.49e-75	147
TRINITY_DN108028_c1_g2_i7	GPI10_YARLI	39.919	248	103	4	451	1194	17	218	2.95e-36	147
TRINITY_DN108028_c1_g2_i7	GPI10_YARLI	32.093	215	104	6	1447	2025	314	508	1.59e-19	97.1
TRINITY_DN108028_c1_g2_i11	PIGB_BOVIN	43.91	312	167	5	469	1398	58	363	1.13e-63	228
TRINITY_DN108028_c1_g2_i11	PIGB_BOVIN	38.4	125	71	3	1940	2296	398	522	1.14e-17	91.3
TRINITY_DN108028_c1_g2_i13	GPI10_YARLI	46.829	205	106	1	451	1065	17	218	1.53e-42	166
TRINITY_DN108028_c1_g2_i13	GPI10_YARLI	31.944	216	105	6	1315	1896	313	508	1.06e-19	97.4
TRINITY_DN108028_c1_g2_i14	PIGB_MOUSE	38.681	561	270	11	403	2061	35	529	1.17e-98	323
TRINITY_DN108028_c1_g2_i17	PIGB_MOUSE	41.506	518	272	9	403	1932	35	529	4.76e-107	344
TRINITY_DN108028_c1_g2_i18	GPI10_YARLI	38.04	347	168	5	451	1491	17	316	2.7e-62	166
TRINITY_DN108028_c1_g2_i18	GPI10_YARLI	32.093	215	104	6	1595	2173	314	508	2.7e-62	97.4
TRINITY_DN108054_c0_g3_i2	SRF6_ARATH	66.714	706	225	8	185	2278	1	704	0	786
TRINITY_DN108085_c0_g1_i5	PPR81_ARATH	63.75	480	161	6	395	1807	1	476	0	650
TRINITY_DN108085_c0_g1_i6	PPR81_ARATH	63.75	480	161	6	395	1807	1	476	0	650
TRINITY_DN108085_c0_g1_i8	PPR81_ARATH	63.41	481	164	6	395	1816	1	476	0	652
TRINITY_DN108055_c0_g3_i1	LRL22_ARATH	33.333	135	74	3	35	406	103	232	5.01e-13	68.6
TRINITY_DN108055_c0_g4_i1	LRL14_ARATH	64.306	353	114	5	1114	2151	316	663	8.14e-145	444
TRINITY_DN108055_c0_g4_i1	LRL14_ARATH	33.937	221	129	4	133	774	4	214	7.8e-24	110
TRINITY_DN108055_c0_g4_i2	LRL13_ARATH	66.374	342	109	3	473	1486	332	671	1.65e-150	454
TRINITY_DN108055_c0_g4_i5	LRL13_ARATH	67.164	335	104	3	1111	2103	339	671	3.77e-147	453
TRINITY_DN108055_c0_g4_i5	LRL13_ARATH	32.068	237	126	6	115	771	6	225	2.27e-23	109
TRINITY_DN108055_c0_g4_i7	LRL27_ARATH	32.99	194	126	2	208	786	33	223	1.15e-25	109
TRINITY_DN108055_c0_g4_i7	LRL27_ARATH	26.577	222	137	7	208	807	252	469	3.87e-12	69.7
TRINITY_DN108093_c0_g1_i5	DONS_MOUSE	24.697	413	242	13	857	1960	119	507	5.05e-06	53.9
TRINITY_DN108093_c0_g1_i8	DONS_MOUSE	24.697	413	242	13	857	1960	119	507	2.6e-06	54.7
TRINITY_DN108093_c0_g1_i9	DONS_MOUSE	24.868	378	229	13	1140	2153	145	507	4.74e-09	63.9
TRINITY_DN108034_c1_g1_i1	NUP1_ARATH	49.315	146	60	4	1066	1482	1171	1309	1.86e-23	110
TRINITY_DN108034_c1_g1_i3	NUP1_ARATH	38.301	718	322	26	234	2279	3	635	6.22e-86	312
TRINITY_DN108034_c1_g1_i3	NUP1_ARATH	46.154	143	60	6	3717	4115	1174	1309	7.66e-16	87.4
TRINITY_DN134480_c0_g1_i1	FREE1_ARATH	72.727	44	12	0	13	144	293	336	1.98e-11	66.6
TRINITY_DN134480_c0_g1_i1	FREE1_ARATH	92.308	26	2	0	607	684	339	364	1.65e-08	57.8
TRINITY_DN134430_c0_g1_i1	YCF3_SACHY	41.975	81	38	2	357	121	3	76	6.65e-09	54.3
TRINITY_DN134449_c0_g1_i1	MCC25_ARATH	26.316	114	73	2	515	174	167	269	1.82e-07	53.1
TRINITY_DN134401_c0_g1_i1	ACR4_ARATH	81.481	27	5	0	374	454	1	27	7.7e-07	50.8
TRINITY_DN134400_c0_g1_i1	BZP11_ARATH	47.253	91	38	3	3	245	69	159	1.86e-15	73.6
TRINITY_DN134406_c0_g1_i1	GUN9_ORYSJ	92	25	2	0	2	76	361	385	9.11e-08	53.5
TRINITY_DN134485_c0_g1_i1	PMIR1_ARATH	56.923	130	54	1	41	424	623	752	4.03e-27	108
TRINITY_DN134492_c0_g1_i1	SDHA_RICFE	95.455	22	1	0	1	66	63	84	2.52e-08	55.8
TRINITY_DN134445_c0_g1_i1	MDAR4_ARATH	75	52	13	0	2	157	179	230	1.38e-19	86.3
TRINITY_DN134489_c0_g1_i1	YI31B_YEAST	41.86	86	44	1	113	352	598	683	3.83e-15	73.6
TRINITY_DN134411_c0_g1_i1	CB7_ARATH	77.273	44	10	0	249	380	41	84	4.82e-15	72.8
TRINITY_DN134462_c0_g1_i1	ACO1_AJECA	56.034	116	50	1	1	345	115	230	1.57e-42	148
TRINITY_DN134404_c0_g1_i1	C75A6_CAMME	57.143	42	16	1	1	120	475	516	1.42e-06	49.3
TRINITY_DN134463_c0_g1_i1	FRO2_ARATH	72.5	40	11	0	271	152	680	719	2.54e-12	64.7
TRINITY_DN134453_c0_g1_i1	DGK1_ARATH	57.778	135	51	3	44	439	242	373	9.11e-33	125
TRINITY_DN134405_c0_g1_i1	GPAT9_ARATH	88.889	27	3	0	418	498	60	86	2.31e-09	58.5
TRINITY_DN133810_c0_g1_i1	RVE8_ARATH	85.185	27	4	0	2	82	34	60	4.59e-07	52.8
TRINITY_DN133822_c0_g1_i1	RAH1B_ARATH	100	25	0	0	1	75	39	63	1.4e-08	55.5
TRINITY_DN133822_c0_g1_i1	RAH1B_ARATH	100	25	0	0	454	528	64	88	3.67e-08	54.3
TRINITY_DN133842_c0_g1_i1	CYT3_ARATH	45.07	71	37	2	157	369	3	71	2.2e-12	62.4
TRINITY_DN133827_c0_g1_i1	BH049_ARATH	48.63	146	53	5	1	432	336	461	7.9e-31	118
TRINITY_DN133872_c0_g1_i1	EIN2_ARATH	78.261	46	10	0	3	140	1237	1282	2.17e-16	78.2
TRINITY_DN133849_c0_g1_i1	U73C7_ARATH	49.587	121	53	2	6	353	177	294	1.12e-30	116
TRINITY_DN133873_c0_g2_i1	TLP5_ORYSJ	91.111	45	4	0	1	135	384	428	1.44e-22	94.4
TRINITY_DN133804_c0_g1_i1	PDCD4_CHICK	33.088	136	88	3	73	477	203	336	6.01e-06	48.5
TRINITY_DN133884_c0_g1_i1	FLS_CITUN	86.364	44	6	0	1	132	292	335	7.14e-07	49.7
TRINITY_DN130252_c0_g1_i1	R13L1_ARATH	39.394	66	39	1	2	196	397	462	1.77e-07	51.6
TRINITY_DN130250_c0_g1_i1	DAD2_PETHY	66.667	30	10	0	3	92	95	124	4.2e-06	48.1
TRINITY_DN130245_c0_g1_i1	UKL5_ARATH	79.07	43	9	0	3	131	406	448	8.81e-18	80.9
TRINITY_DN130222_c0_g1_i1	GET3_CRYNJ	31.469	143	95	2	440	21	139	281	1.45e-14	72.4
TRINITY_DN130256_c0_g1_i1	NCKP1_ARATH	92.308	26	2	0	1	78	216	241	5.05e-11	61.6
TRINITY_DN130238_c0_g1_i1	CRK7_ARATH	55.422	83	36	1	1	246	521	603	1.39e-22	96.7
TRINITY_DN130239_c0_g1_i1	STN1_ARATH	57.143	49	21	0	54	200	106	154	9.06e-12	61.6
TRINITY_DN130241_c0_g1_i1	Y1099_ARATH	53.659	41	19	0	2	124	387	427	2.2e-07	51.6
TRINITY_DN130263_c0_g1_i1	DEXHE_ARATH	66.667	39	13	0	1	117	2115	2153	6.01e-10	58.5
TRINITY_DN130281_c0_g1_i1	YAB1_ARATH	70	60	17	1	1	177	169	228	4.42e-22	90.5
TRINITY_DN130213_c0_g1_i1	PSY_CUCME	84.746	59	9	0	3	179	364	422	1.38e-27	108
TRINITY_DN130203_c0_g1_i1	MAX2A_PETHY	84.848	66	10	0	3	200	643	708	3.24e-30	116
TRINITY_DN130218_c0_g1_i1	NB5R2_ARATH	76.471	34	8	0	3	104	295	328	4.06e-10	59.7
TRINITY_DN130234_c0_g1_i1	UBIQ_LUPPO	100	32	0	0	2	97	46	77	1.03e-14	68.2
TRINITY_DN130219_c0_g1_i1	POLX_TOBAC	43.564	101	57	0	308	6	893	993	2.76e-15	73.2
TRINITY_DN130278_c0_g1_i1	PPOCM_SPIOL	92.308	26	2	0	1	78	407	432	7.18e-09	55.5
TRINITY_DN130278_c0_g1_i1	PPOCM_SPIOL	82.143	28	5	0	281	364	435	462	8.8e-09	55.5
TRINITY_DN130275_c0_g1_i1	IF4G1_ORYSJ	57.143	42	18	0	647	772	52	93	4.26e-06	51.2
TRINITY_DN130206_c0_g1_i1	TBA_TETPY	57.143	56	18	1	549	698	3	58	6e-10	62
TRINITY_DN130206_c0_g1_i1	TBA_TETPY	84.615	26	4	0	2	79	6	31	4.64e-08	56.6
TRINITY_DN101603_c0_g1_i1	PNSB2_ARATH	46.725	229	62	3	661	2	31	208	1.48e-57	191
TRINITY_DN101603_c0_g1_i2	PNSB2_ARATH	62.462	325	114	3	1210	239	31	348	1.65e-140	409
TRINITY_DN101697_c0_g2_i1	SLD5_RAT	32.328	232	126	8	368	1021	9	223	5.5e-23	99.4
TRINITY_DN101697_c0_g2_i2	SLD5_MOUSE	35.948	153	87	4	368	808	9	156	8.19e-20	91.7
TRINITY_DN101651_c1_g3_i1	ALIS3_ARATH	72.5	80	22	0	223	462	22	101	2.74e-37	133
TRINITY_DN101651_c1_g4_i1	ALIS1_ARATH	65.653	329	111	2	200	1186	23	349	2.48e-153	450
TRINITY_DN101651_c1_g4_i2	ALIS3_ARATH	65.653	329	111	2	76	1062	22	348	7.78e-154	450
TRINITY_DN101615_c0_g2_i1	CPRF2_PETCR	55.479	146	65	0	830	393	184	329	5.43e-31	122
TRINITY_DN101615_c0_g3_i1	CPRF2_PETCR	40.909	176	72	6	686	210	224	384	3.78e-23	99.4
TRINITY_DN101672_c0_g1_i1	WDL2_ARATH	59.406	101	32	2	646	347	212	304	9.71e-15	75.5
TRINITY_DN101644_c0_g2_i1	CIF1_ARATH	74.194	31	8	0	54	146	53	83	4.03e-09	53.1
TRINITY_DN101644_c0_g3_i2	CIF1_ARATH	44.776	67	29	2	867	1067	25	83	1.27e-09	58.2
TRINITY_DN101644_c0_g3_i3	CIF2_ARATH	67.742	31	10	0	242	334	53	83	2.14e-07	50.4
TRINITY_DN101644_c0_g3_i4	CIF1_ARATH	43.056	72	33	2	75	290	20	83	2.37e-09	55.5
TRINITY_DN101644_c0_g3_i5	CIF1_ARATH	44.444	63	27	2	450	638	29	83	1.52e-07	51.6
TRINITY_DN101644_c0_g2_i2	CIF1_ARATH	74.194	31	8	0	54	146	53	83	5.21e-09	53.1
TRINITY_DN101644_c0_g3_i6	CIF1_ARATH	43.75	64	28	2	688	879	28	83	3.46e-08	53.9
TRINITY_DN101644_c0_g3_i7	CIF1_ARATH	46.875	64	26	2	445	636	28	83	2.77e-08	53.9
TRINITY_DN101687_c1_g2_i1	SLP2_ARATH	62.379	412	124	5	177	1409	10	391	1.87e-174	502
TRINITY_DN101687_c1_g2_i2	SLP2_ARATH	61.557	424	125	5	210	1478	5	391	1.67e-172	498
TRINITY_DN101687_c1_g2_i5	SLP2_ARATH	61.321	424	126	5	210	1478	5	391	7.29e-171	493
TRINITY_DN101687_c1_g2_i6	SLP2_ARATH	66.968	221	70	2	868	1527	173	391	1.55e-97	305
TRINITY_DN101687_c1_g2_i6	SLP2_ARATH	47.111	225	74	7	353	1009	5	190	3.23e-40	154
TRINITY_DN101687_c1_g2_i7	SLP2_ARATH	61.557	424	125	5	353	1621	5	391	2.09e-172	498
TRINITY_DN101648_c0_g1_i1	ARIA_ARATH	70.791	695	199	2	127	2211	11	701	0	962
TRINITY_DN101696_c1_g2_i3	ACER_ARATH	74.902	255	63	1	541	1302	1	255	1.65e-142	414
TRINITY_DN101696_c1_g2_i5	ACER_ARATH	74.902	255	63	1	359	1120	1	255	2.05e-143	414
TRINITY_DN101696_c1_g2_i6	ACER_ARATH	74.51	255	64	1	359	1120	1	255	6.48e-142	410
TRINITY_DN101696_c1_g2_i7	ACER_ARATH	72.941	170	46	0	2013	2522	86	255	1.17e-83	273
TRINITY_DN101696_c1_g2_i7	ACER_ARATH	77.647	85	18	1	541	792	1	85	7.12e-36	140
TRINITY_DN101696_c1_g2_i8	ACER_ARATH	74.51	255	64	1	541	1302	1	255	5.12e-141	410
TRINITY_DN101696_c1_g2_i9	ACER_ARATH	72.941	170	46	0	1962	2471	86	255	9.15e-84	273
TRINITY_DN101696_c1_g2_i9	ACER_ARATH	78.824	85	17	1	490	741	1	85	7.95e-36	140
TRINITY_DN101696_c1_g2_i10	ACER_ARATH	72.941	170	46	0	592	1101	86	255	3.76e-88	273
TRINITY_DN101696_c1_g2_i11	ACER_ARATH	73.529	170	45	0	592	1101	86	255	1.3e-89	276
TRINITY_DN101696_c1_g2_i12	ACER_ARATH	75.105	237	58	1	490	1197	1	237	1.06e-133	386
TRINITY_DN101602_c0_g1_i1	CRPK1_ARATH	51.064	47	23	0	187	327	259	305	1.41e-08	54.3
TRINITY_DN101602_c0_g2_i1	CRPK1_ARATH	30.625	160	60	1	1	480	231	339	1.33e-15	79
TRINITY_DN101602_c0_g2_i2	PK01_HELAN	65.278	216	75	0	6	653	27	242	6.8e-102	306
TRINITY_DN101602_c0_g2_i4	CRPK1_ARATH	55.836	317	136	2	255	1199	25	339	4.45e-124	370
TRINITY_DN101602_c0_g2_i6	PK01_HELAN	59.701	134	53	1	124	522	5	138	1.12e-48	162
TRINITY_DN101656_c0_g1_i1	GCT23_ARATH	63.636	33	12	0	1037	939	132	164	1.05e-09	48.1
TRINITY_DN101656_c0_g1_i1	GCT23_ARATH	77.273	22	5	0	849	784	164	185	1.05e-09	36.6
TRINITY_DN101656_c0_g1_i2	GCT23_ARATH	72.727	187	49	1	1436	882	1	187	1.32e-93	286
TRINITY_DN101656_c0_g1_i4	GCT23_ARATH	63.636	33	12	0	1141	1043	132	164	1.19e-09	48.1
TRINITY_DN101656_c0_g1_i4	GCT23_ARATH	77.273	22	5	0	953	888	164	185	1.19e-09	36.6
TRINITY_DN101606_c0_g1_i1	KPYC1_ORYSJ	96.296	189	7	0	903	337	339	527	6.44e-127	376
TRINITY_DN101606_c0_g1_i1	KPYC1_ORYSJ	100	27	0	0	903	983	325	351	6.78e-07	54.3
TRINITY_DN101655_c0_g1_i2	PCP_BOVIN	44.361	133	68	2	944	1339	368	495	9.98e-27	116
TRINITY_DN101655_c0_g1_i3	PCP_PONAB	42.827	467	249	9	583	1965	35	489	6.76e-127	389
TRINITY_DN101655_c0_g1_i4	PCP_PONAB	43.284	335	178	7	242	1231	35	362	8.83e-92	288
TRINITY_DN101653_c0_g1_i1	AAT5_ARATH	89.855	276	28	0	2762	1935	178	453	0	537
TRINITY_DN101653_c0_g1_i2	AAT5_ARATH	89.855	276	28	0	1786	959	178	453	0	537
TRINITY_DN101653_c0_g1_i5	AAT5_ARATH	89.855	276	28	0	2879	2052	178	453	0	537
TRINITY_DN101614_c2_g1_i3	CB4A_ARATH	89.583	192	20	0	3	578	98	289	1.06e-124	361
TRINITY_DN101614_c2_g1_i4	CB4A_ARATH	81.159	276	49	2	297	1115	14	289	7.72e-158	450
TRINITY_DN101605_c0_g1_i3	KN4C_ARATH	41.199	267	120	3	385	1182	584	814	1.6e-37	154
TRINITY_DN101605_c0_g1_i4	KN4C_ARATH	47.009	234	120	2	385	1083	584	814	3.66e-43	171
TRINITY_DN101605_c0_g1_i6	KN4C_ARATH	47.009	234	120	2	385	1083	584	814	6.77e-43	171
TRINITY_DN101605_c0_g1_i8	KN4C_ARATH	41.199	267	120	3	385	1182	584	814	3.12e-37	154
TRINITY_DN101605_c0_g1_i9	KN4C_ARATH	47.009	234	120	2	385	1083	584	814	5.91e-43	172
TRINITY_DN101658_c0_g1_i1	R10A2_ARATH	72.527	91	19	1	595	323	132	216	4.76e-37	131
TRINITY_DN101658_c0_g1_i1	R10A2_ARATH	67.347	49	10	1	459	605	132	174	3.98e-11	63.2
TRINITY_DN101658_c0_g1_i3	R10A2_ARATH	90.278	216	21	0	970	323	1	216	2.48e-126	364
TRINITY_DN101658_c0_g1_i4	R10A2_ARATH	90.278	216	21	0	965	318	1	216	2.3e-126	364
TRINITY_DN101686_c0_g2_i1	ALF4_ARATH	44.55	211	113	1	1291	659	244	450	6.56e-50	182
TRINITY_DN101686_c0_g2_i2	ALF4_ARATH	53.247	77	31	3	967	752	548	624	1.22e-10	67
TRINITY_DN101686_c0_g2_i3	ALF4_ARATH	38.272	243	121	2	782	54	244	457	1.26e-44	162
TRINITY_DN101686_c0_g2_i4	ALF4_ARATH	44.55	211	113	1	1385	753	244	450	1.37e-49	182
TRINITY_DN101690_c0_g1_i1	CML21_ARATH	70.526	190	56	0	146	715	1	190	2.13e-93	287
TRINITY_DN101690_c0_g1_i1	CML21_ARATH	92.308	26	2	0	1045	1122	191	216	3.38e-07	55.1
TRINITY_DN101690_c0_g1_i2	CML21_ARATH	73.148	216	58	0	146	793	1	216	2.4e-116	337
TRINITY_DN101690_c0_g1_i3	CML21_ARATH	73.023	215	58	0	234	878	1	215	6.7e-114	336
TRINITY_DN101690_c0_g1_i4	CML21_ARATH	70.677	133	39	0	234	632	1	133	5.94e-61	205
TRINITY_DN101690_c0_g1_i4	CML21_ARATH	79.487	78	16	0	1126	1359	138	215	1.98e-35	136
TRINITY_DN101690_c0_g1_i5	CML21_ARATH	74.194	124	32	0	744	1115	67	190	8.92e-56	192
TRINITY_DN101690_c0_g1_i5	CML21_ARATH	63.636	66	24	0	146	343	1	66	7.69e-22	98.2
TRINITY_DN101690_c0_g1_i5	CML21_ARATH	92.308	26	2	0	1445	1522	191	216	2.86e-08	58.5
TRINITY_DN101678_c0_g1_i1	ARF3_ARATH	96.739	92	3	0	342	67	1	92	4.48e-62	190
TRINITY_DN101678_c0_g1_i1	ARF3_ARATH	92.593	27	2	0	1	81	37	63	3.55e-09	55.1
TRINITY_DN101678_c0_g1_i2	ARF1_BRARP	93.023	172	12	0	518	3	1	172	2.22e-109	312
TRINITY_DN101666_c0_g1_i3	GLYOX_PSEAE	29.279	222	116	6	962	1627	183	363	8.17e-16	83.2
TRINITY_DN101666_c0_g1_i4	DADA_VIBCM	26.603	312	182	11	649	1578	134	400	1.04e-15	83.6
TRINITY_DN101666_c0_g1_i5	DADA_VIBCM	26.603	312	182	11	550	1479	134	400	1.21e-15	83.2
TRINITY_DN101662_c0_g1_i1	PP248_ARATH	54.653	505	217	6	344	1825	44	547	0	536
TRINITY_DN101611_c0_g1_i2	Y4757_DICDI	35.979	189	108	4	967	1494	574	762	7.11e-20	98.2
TRINITY_DN101611_c0_g1_i3	Y4757_DICDI	35.45	189	109	4	967	1494	574	762	2.07e-19	96.3
TRINITY_DN101611_c0_g1_i4	Y4757_DICDI	35.263	190	108	5	475	1002	574	762	1.32e-19	96.3
TRINITY_DN101674_c0_g1_i2	COL13_ARATH	82	50	9	0	813	664	279	328	2.99e-17	86.3
TRINITY_DN101674_c0_g1_i2	COL13_ARATH	41.83	153	59	5	1387	935	78	202	6.46e-17	85.1
TRINITY_DN101642_c1_g1_i1	ENT1_ARATH	71.357	398	112	2	281	1468	53	450	0	528
TRINITY_DN101641_c0_g1_i1	BRL3_ORYSJ	42.742	124	65	2	366	1	655	774	4.76e-19	84.7
TRINITY_DN101641_c0_g1_i1	BRL3_ORYSJ	44.776	67	37	0	258	58	713	779	8.14e-09	55.5
TRINITY_DN101641_c0_g1_i1	BRL3_ORYSJ	41.975	81	46	1	240	1	433	513	1.27e-08	55.1
TRINITY_DN101641_c0_g1_i1	BRL3_ORYSJ	43.077	65	37	0	240	46	555	619	2.53e-08	54.3
TRINITY_DN101641_c0_g1_i1	BRL3_ORYSJ	40.476	84	49	1	249	1	479	562	7.86e-07	50.1
TRINITY_DN101641_c0_g1_i1	BRL3_ORYSJ	35.897	78	50	0	234	1	533	610	4.36e-06	47.8
TRINITY_DN101641_c0_g1_i1	BRL3_ORYSJ	34.091	88	56	2	258	1	327	414	7.79e-06	47
TRINITY_DN101641_c0_g2_i6	RLP2_ARATH	41.202	233	108	3	1069	374	489	693	4.58e-31	127
TRINITY_DN101641_c0_g2_i6	RLP2_ARATH	33.953	215	125	4	1081	458	106	310	1.99e-15	81.3
TRINITY_DN101641_c0_g2_i6	RLP2_ARATH	29.091	275	143	11	1084	404	156	426	6.35e-11	67.4
TRINITY_DN101641_c0_g2_i6	RLP2_ARATH	29.665	209	124	5	1078	476	359	552	3.38e-10	65.1
TRINITY_DN101641_c0_g2_i7	BAK1_ORYSJ	43.636	55	30	1	316	152	156	209	1.3e-07	51.2
TRINITY_DN101641_c0_g3_i3	PSKR1_DAUCA	50	98	48	1	665	372	547	643	1.46e-19	90.1
TRINITY_DN101641_c0_g3_i3	PSKR1_DAUCA	34.454	119	75	2	653	306	151	269	4.79e-10	62.4
TRINITY_DN101641_c0_g3_i3	PSKR1_DAUCA	41.558	77	44	1	668	438	99	174	1.86e-08	57.8
TRINITY_DN101641_c0_g3_i3	PSKR1_DAUCA	33.333	90	60	0	665	396	292	381	6.39e-07	53.1
TRINITY_DN101641_c0_g3_i3	PSKR1_DAUCA	31.25	96	66	0	668	381	219	314	8.29e-07	52.8
TRINITY_DN101608_c0_g1_i2	UXS1_ARATH	97.826	138	3	0	416	3	128	265	6.67e-95	286
TRINITY_DN101622_c0_g1_i3	PSF2_ARATH	65.714	210	70	2	161	784	1	210	1.76e-95	285
TRINITY_DN101622_c0_g1_i5	PSF2_ARATH	72.581	124	33	1	161	529	1	124	3.31e-59	197
TRINITY_DN101622_c0_g1_i5	PSF2_ARATH	49.057	106	53	1	547	861	105	210	3.16e-21	95.1
TRINITY_DN101622_c0_g1_i7	PSF2_ARATH	72.581	124	33	1	161	529	1	124	1.44e-60	197
TRINITY_DN101622_c0_g1_i7	PSF2_ARATH	49.057	106	53	1	547	861	105	210	1.11e-21	95.1
TRINITY_DN101622_c0_g1_i8	PSF2_ARATH	65.714	210	70	2	161	784	1	210	8.76e-94	285
TRINITY_DN101640_c0_g1_i1	GERS_RHISY	92.661	109	8	0	2	328	15	123	9.32e-67	216
TRINITY_DN101640_c0_g2_i1	GERS_RHISY	90.566	53	5	0	2	160	15	67	5.11e-28	109
TRINITY_DN101640_c1_g2_i2	PP342_ARATH	68.678	348	108	1	1279	239	557	904	5.75e-176	518
TRINITY_DN101640_c1_g2_i2	PP342_ARATH	20.556	360	250	5	1261	290	284	643	1.37e-17	89
TRINITY_DN101640_c1_g2_i2	PP342_ARATH	26.267	217	160	0	958	308	211	427	5.33e-17	87
TRINITY_DN101640_c1_g2_i2	PP342_ARATH	21.649	194	150	2	1282	704	697	889	1.84e-11	70.1
TRINITY_DN101640_c1_g2_i2	PP342_ARATH	22.801	307	234	3	1186	269	240	544	3.96e-10	65.9
TRINITY_DN101640_c1_g2_i3	PP342_ARATH	64.216	204	72	1	1084	476	557	760	1.37e-125	286
TRINITY_DN101640_c1_g2_i3	PP342_ARATH	72.414	116	32	0	477	130	789	904	1.37e-125	186
TRINITY_DN101640_c1_g2_i3	PP342_ARATH	21.649	194	150	2	1087	509	697	889	1.04e-11	70.1
TRINITY_DN101640_c1_g2_i3	PP342_ARATH	25.676	148	110	0	1066	623	284	431	1.19e-11	69.7
TRINITY_DN101640_c1_g2_i3	PP342_ARATH	20.502	239	155	3	1087	476	627	865	7.2e-11	67.4
TRINITY_DN101640_c1_g2_i3	PP342_ARATH	31.25	96	66	0	420	133	319	414	6.21e-08	58.2
TRINITY_DN101636_c0_g2_i1	RNH2A_ARATH	72	150	41	1	882	1331	123	271	5.57e-72	231
TRINITY_DN101636_c0_g2_i2	RNH2A_ARATH	59.707	273	62	3	120	800	1	271	2.5e-111	325
TRINITY_DN101636_c0_g2_i3	RNH2A_ARATH	72.289	83	23	0	113	361	123	205	9.97e-54	133
TRINITY_DN101636_c0_g2_i3	RNH2A_ARATH	63.514	74	26	1	432	653	199	271	9.97e-54	98.2
TRINITY_DN101636_c0_g2_i4	RNH2A_ARATH	74.528	212	49	2	75	698	1	211	1.5e-115	337
TRINITY_DN101636_c0_g2_i4	RNH2A_ARATH	56.164	73	30	2	641	859	201	271	4.47e-15	77
TRINITY_DN101636_c0_g2_i6	RNH2A_ARATH	68.539	89	24	1	113	367	123	211	2.18e-37	133
TRINITY_DN101636_c0_g2_i6	RNH2A_ARATH	56.164	73	30	2	310	528	201	271	4.42e-16	77
TRINITY_DN101636_c0_g2_i7	RNH2A_ARATH	73.626	273	70	2	120	938	1	271	6.72e-151	427
TRINITY_DN101636_c0_g2_i8	RNH2A_ARATH	76.214	206	48	1	75	692	1	205	3.84e-115	338
TRINITY_DN101636_c0_g2_i8	RNH2A_ARATH	63.514	74	26	1	763	984	199	271	2.48e-22	98.2
TRINITY_DN101636_c0_g2_i9	RNH2A_ARATH	74.359	273	68	2	75	893	1	271	2.18e-153	433
TRINITY_DN101636_c0_g3_i1	RNH2A_ARATH	61.25	80	30	1	1	240	218	296	3.08e-25	101
TRINITY_DN101636_c0_g4_i1	RNH2A_ARATH	62.5	80	29	1	1	240	218	296	8.38e-26	102
TRINITY_DN101635_c0_g2_i1	F10AL_ARATH	83.217	143	24	0	534	106	98	240	9.19e-80	248
TRINITY_DN101635_c0_g2_i2	F10AL_ARATH	76.562	64	15	0	297	106	177	240	1.31e-27	108
TRINITY_DN101635_c0_g2_i4	F10AL_ARATH	83.871	155	25	0	1239	775	98	252	9.67e-84	267
TRINITY_DN101635_c0_g2_i4	F10AL_ARATH	87.931	58	7	0	528	355	384	441	1.73e-26	114
TRINITY_DN101635_c0_g2_i5	F10AL_ARATH	87.931	58	7	0	438	265	384	441	2.87e-28	111
TRINITY_DN101635_c0_g2_i6	F10AL_ARATH	87.931	58	7	0	279	106	183	240	1.42e-28	110
TRINITY_DN101635_c0_g2_i6	F10AL_ARATH	77.419	31	7	0	269	361	199	229	1.4e-08	54.7
TRINITY_DN101612_c0_g1_i1	TAAC_ARATH	58.371	221	65	4	126	719	1	217	4.47e-64	207
TRINITY_DN101612_c0_g1_i2	TAAC_ARATH	55.656	221	71	3	126	719	1	217	2.82e-62	203
TRINITY_DN101612_c0_g2_i1	EAAC_ARATH	81.974	233	42	0	2	700	142	374	1.09e-143	415
TRINITY_DN101612_c0_g2_i1	EAAC_ARATH	25.455	165	112	4	188	652	104	267	3.81e-06	52
TRINITY_DN101612_c0_g2_i2	EAAC_ARATH	79.661	236	48	0	2	709	142	377	1.97e-141	409
TRINITY_DN101612_c0_g2_i2	EAAC_ARATH	24.848	165	113	5	188	652	104	267	7.01e-06	51.2
TRINITY_DN101612_c0_g2_i3	TAAC_ARATH	88.506	87	10	0	2	262	170	256	7.96e-48	167
TRINITY_DN101612_c0_g2_i3	TAAC_ARATH	77.922	77	17	0	252	482	329	405	2.67e-34	132
TRINITY_DN101681_c0_g1_i1	RBX1A_ARATH	100	28	0	0	1031	1114	83	110	1.06e-11	64.7
TRINITY_DN101681_c0_g1_i2	RBX1A_ARATH	100	28	0	0	510	593	83	110	1.51e-12	64.7
TRINITY_DN101659_c0_g1_i1	LAC17_ARATH	72.844	545	137	4	99	1703	17	560	0	804
TRINITY_DN101689_c0_g1_i1	RK19_SPIOL	60.55	109	42	1	568	894	122	229	3.09e-37	136
TRINITY_DN101689_c0_g1_i2	RK19_SPIOL	62.385	109	40	1	1071	1397	122	229	5.96e-37	140
TRINITY_DN101689_c0_g1_i3	RK19_SPIOL	67.391	46	14	1	791	928	154	198	2.27e-10	64.3
TRINITY_DN101689_c0_g1_i4	RK19_SPIOL	56.41	78	33	1	568	801	122	198	1.32e-19	91.3
TRINITY_DN101689_c0_g1_i5	RK19_SPIOL	56.897	116	42	2	568	915	122	229	1.12e-34	130
TRINITY_DN101689_c0_g1_i6	RK19_SPIOL	45.902	61	29	3	360	539	154	211	1.22e-06	52.8
TRINITY_DN101689_c0_g1_i6	RK19_SPIOL	70.968	31	9	0	672	764	199	229	4.46e-06	50.8
TRINITY_DN101680_c0_g6_i1	MET13_MOUSE	45.652	46	25	0	25	162	45	90	3.36e-07	51.6
TRINITY_DN101680_c0_g6_i2	ECE2_BOVIN	36.17	47	30	0	43	183	61	107	5.38e-09	47.4
TRINITY_DN101680_c0_g6_i2	ECE2_BOVIN	48.485	33	16	1	303	401	112	143	5.38e-09	32.3
TRINITY_DN101680_c0_g7_i7	MET13_MOUSE	36.471	85	51	2	374	622	7	90	4.01e-11	68.6
TRINITY_DN101654_c1_g1_i2	GT14A_ARATH	47.753	356	184	1	301	1362	91	446	3.87e-119	363
TRINITY_DN101654_c1_g1_i3	GT14C_ARATH	50.794	189	91	1	304	870	50	236	1.2e-55	200
TRINITY_DN101654_c1_g1_i3	GT14C_ARATH	38.69	168	86	3	1567	2070	233	383	1.63e-26	116
TRINITY_DN101654_c1_g1_i4	GT14C_ARATH	50.794	189	91	1	304	870	50	236	1.85e-55	200
TRINITY_DN101654_c1_g1_i4	GT14C_ARATH	38.75	160	81	3	1747	2226	241	383	3.95e-25	112
TRINITY_DN101607_c0_g1_i3	PANB2_ARATH	84.412	340	53	0	218	1237	11	350	0	563
TRINITY_DN101607_c0_g1_i4	PANB2_ARATH	76.289	97	23	0	234	524	254	350	1.45e-38	145
TRINITY_DN101618_c0_g1_i1	CYP37_ARATH	78.125	320	70	0	1387	428	140	459	2.06e-179	513
TRINITY_DN101679_c0_g1_i1	SHR_ARATH	53.25	400	160	7	207	1355	141	530	1.24e-140	417
TRINITY_DN101679_c0_g1_i2	SHR_ARATH	52.744	328	130	6	8	946	213	530	2.05e-109	335
TRINITY_DN101679_c0_g2_i1	SHR_ARATH	73.874	111	27	1	3	329	189	299	3.54e-52	174
TRINITY_DN101669_c0_g1_i2	PIRL3_ARATH	57.692	442	180	3	138	1442	8	449	5.53e-155	455
TRINITY_DN101669_c0_g1_i3	PIRL3_ARATH	66.798	253	83	1	248	1003	197	449	4.11e-114	345
TRINITY_DN101669_c0_g1_i4	PIRL3_ARATH	55.628	462	197	4	138	1514	8	464	9.42e-151	445
TRINITY_DN101669_c0_g1_i5	PIRL3_ARATH	63.37	273	94	2	248	1063	197	464	3.9e-112	341
TRINITY_DN101669_c0_g1_i5	PIRL3_ARATH	31.507	146	77	3	431	802	166	310	1.65e-08	60.5
TRINITY_DN101669_c0_g1_i6	PIRL2_ARATH	45.455	176	91	3	126	638	4	179	1.2e-28	121
TRINITY_DN101699_c0_g1_i1	GSTFC_ARATH	67.606	71	22	1	87	299	1	70	1.79e-28	105
TRINITY_DN101699_c0_g1_i2	GSTFB_ARATH	51.333	150	73	0	369	818	65	214	1.56e-47	163
TRINITY_DN101699_c0_g1_i2	GSTFB_ARATH	62.121	66	24	1	41	238	1	65	6.7e-19	87.4
TRINITY_DN101699_c0_g1_i3	GSTFC_ARATH	52.093	215	102	1	41	685	1	214	2.68e-80	245
TRINITY_DN101699_c0_g1_i4	GSTFB_ARATH	56.279	215	93	1	56	700	1	214	1.67e-82	251
TRINITY_DN101626_c0_g2_i1	PP441_ARATH	51.927	493	228	4	52	1506	6	497	0	548
TRINITY_DN101639_c0_g1_i3	RSMH_DESAA	65.625	64	22	0	282	91	191	254	3.08e-19	87.4
TRINITY_DN101637_c0_g1_i1	SWC2_ARATH	79.817	109	18	1	435	109	142	246	5.24e-51	173
TRINITY_DN101637_c0_g1_i2	SWC2_ARATH	72	200	55	1	878	282	142	341	1.74e-94	291
TRINITY_DN101663_c0_g1_i3	YP65_CAEEL	33.036	112	66	3	557	243	360	469	6.92e-13	69.7
TRINITY_DN101663_c0_g1_i4	SPT20_HUMAN	42.5	200	103	2	590	21	319	516	4.8e-44	159
TRINITY_DN101663_c0_g1_i7	SPT20_HUMAN	31.193	109	51	4	304	2	507	599	1.61e-09	56.6
TRINITY_DN101609_c0_g1_i2	CCH11_ARATH	66.667	309	101	1	56	982	1	307	7.54e-150	435
TRINITY_DN101609_c0_g1_i5	CCH11_ARATH	67.097	310	99	2	82	1008	1	308	8.04e-149	432
TRINITY_DN101609_c0_g1_i6	CCH11_ARATH	69.737	152	44	1	82	537	1	150	1.33e-103	218
TRINITY_DN101609_c0_g1_i6	CCH11_ARATH	61.268	142	54	1	527	949	167	308	1.33e-103	181
TRINITY_DN101609_c0_g1_i7	CCH11_ARATH	67.419	310	98	2	56	982	1	308	1.09e-150	438
TRINITY_DN101609_c0_g1_i8	CCH11_ARATH	66.343	309	102	1	82	1008	1	307	3.25e-147	427
TRINITY_DN101609_c0_g1_i10	CCH11_ARATH	65.248	282	96	1	227	1072	22	301	2.56e-130	385
TRINITY_DN101609_c0_g1_i11	CCH11_ARATH	69.737	152	44	1	82	537	1	150	4.14e-103	218
TRINITY_DN101609_c0_g1_i11	CCH11_ARATH	61.481	135	52	0	527	931	167	301	4.14e-103	179
TRINITY_DN101677_c0_g1_i2	MCFJ_DICDI	26.912	353	223	9	508	1515	11	345	1.71e-27	117
TRINITY_DN101631_c0_g1_i3	AGAL1_ARATH	82.913	357	61	0	255	1325	54	410	0	638
TRINITY_DN101631_c0_g1_i5	AGAL1_ARATH	82.443	131	23	0	3	395	250	380	9.06e-72	224
TRINITY_DN101631_c0_g2_i1	AGAL1_ARATH	70.588	34	10	0	136	237	377	410	3.54e-10	59.3
TRINITY_DN101623_c0_g1_i2	OSB2_ARATH	45	260	130	4	303	1058	75	329	1.98e-61	207
TRINITY_DN101623_c0_g1_i2	OSB2_ARATH	46.341	41	22	0	1132	1254	330	370	1.98e-61	51.6
TRINITY_DN101623_c0_g1_i2	OSB2_ARATH	60.87	23	9	0	993	1061	233	255	3.07e-06	37.7
TRINITY_DN101623_c0_g1_i2	OSB2_ARATH	53.125	32	12	1	1141	1236	262	290	3.07e-06	36.2
TRINITY_DN101623_c0_g1_i4	OSB2_ARATH	46.254	307	142	5	306	1190	75	370	2.37e-80	258
TRINITY_DN101625_c0_g1_i4	STY46_ARATH	66.892	296	73	2	174	1061	248	518	1.25e-135	401
TRINITY_DN101625_c0_g1_i4	STY46_ARATH	69.091	55	17	0	11	175	196	250	1.55e-15	81.3
TRINITY_DN101625_c0_g1_i5	STY46_ARATH	72.297	296	82	0	11	898	196	491	7.19e-154	451
TRINITY_DN101625_c0_g1_i6	STY46_ARATH	66.667	273	66	2	996	1814	248	495	7.04e-118	365
TRINITY_DN101625_c0_g1_i6	STY46_ARATH	73.077	52	14	0	11	166	196	247	1.26e-14	80.9
TRINITY_DN101625_c0_g1_i7	STY46_ARATH	72.794	272	73	1	996	1811	248	518	2.2e-136	412
TRINITY_DN101625_c0_g1_i7	STY46_ARATH	73.077	52	14	0	11	166	196	247	1.26e-14	80.9
TRINITY_DN101643_c0_g1_i1	KINB3_ARATH	62.069	116	41	1	313	660	1	113	3.02e-40	142
TRINITY_DN101643_c0_g1_i2	KINB3_ARATH	62.069	116	41	1	339	686	1	113	3.55e-40	142
TRINITY_DN101643_c0_g1_i5	KINB3_ARATH	64.035	114	38	1	392	733	1	111	1.81e-41	146
TRINITY_DN101643_c0_g1_i6	KINB3_ARATH	62.069	116	41	1	339	686	1	113	7.19e-40	142
TRINITY_DN101643_c0_g1_i7	KINB3_ARATH	64.035	114	38	1	418	759	1	111	1.92e-41	146
TRINITY_DN101643_c0_g1_i8	KINB3_ARATH	64.035	114	38	1	526	867	1	111	6.57e-41	146
TRINITY_DN101643_c0_g1_i11	KINB3_ARATH	62.069	116	41	1	313	660	1	113	6.24e-40	142
TRINITY_DN101643_c0_g1_i12	KINB3_ARATH	64.035	114	38	1	500	841	1	111	3.5e-41	146
TRINITY_DN101630_c0_g1_i1	Y2446_ARATH	77.622	143	32	0	1004	1432	136	278	1.87e-75	244
TRINITY_DN101630_c0_g1_i1	Y2446_ARATH	71	100	26	2	387	686	39	135	8.32e-39	147
TRINITY_DN101630_c0_g1_i2	Y2446_ARATH	74.897	243	58	2	387	1115	39	278	8.89e-133	388
TRINITY_DN101630_c0_g1_i3	Y2446_ARATH	77.049	244	52	2	290	1021	39	278	1.5e-135	395
TRINITY_DN101630_c0_g1_i4	Y2446_ARATH	77.049	244	52	2	290	1021	39	278	4.79e-136	395
TRINITY_DN101630_c0_g1_i5	Y2446_ARATH	77.622	143	32	0	1266	1694	136	278	1.31e-74	244
TRINITY_DN101630_c0_g1_i5	Y2446_ARATH	69.106	123	30	3	348	716	33	147	5.42e-44	162
TRINITY_DN101630_c0_g1_i6	Y2446_ARATH	75.694	144	35	0	134	565	135	278	1.38e-79	242
TRINITY_DN101630_c0_g1_i7	Y2446_ARATH	74.897	243	58	2	387	1115	39	278	2.7e-132	388
TRINITY_DN101673_c0_g1_i2	DIOXL_ARATH	70.472	254	70	3	962	213	6	258	2.45e-126	370
TRINITY_DN101673_c0_g1_i3	DODA_BETVU	66.489	188	63	0	746	183	81	268	9.83e-90	270
TRINITY_DN101617_c3_g1_i2	COL2_ARATH	59.894	379	116	10	84	1208	1	347	1.58e-109	334
TRINITY_DN101617_c3_g1_i4	COL2_ARATH	57.219	187	54	5	84	644	1	161	6.76e-56	184
TRINITY_DN101617_c3_g1_i6	COL2_ARATH	58.839	379	119	12	84	1205	1	347	3.35e-115	347
TRINITY_DN101617_c3_g1_i12	COL2_ARATH	57.477	214	60	8	82	717	1	185	2.21e-63	204
TRINITY_DN101617_c3_g2_i1	COL2_ARATH	52.893	121	53	2	6	359	179	298	2.52e-28	108
TRINITY_DN101676_c0_g1_i2	PPR59_ARATH	64.77	457	160	1	1440	70	35	490	0	644
TRINITY_DN101676_c0_g1_i3	PPR59_ARATH	64.639	263	93	0	858	70	228	490	4.67e-127	375
TRINITY_DN101628_c1_g1_i1	GLYR1_ARATH	75	32	8	0	929	1024	103	134	3.1e-06	51.6
TRINITY_DN101628_c1_g1_i2	GLYR1_ARATH	72.727	33	9	0	456	554	102	134	3.75e-07	52.4
TRINITY_DN101628_c1_g1_i5	GLYR1_ARATH	75	32	8	0	413	508	103	134	4.28e-07	51.6
TRINITY_DN101628_c2_g1_i1	BH148_ARATH	60	160	54	2	572	1021	45	204	9.29e-47	166
TRINITY_DN101628_c2_g1_i3	BH147_ARATH	60.897	156	52	3	558	1001	49	203	2.43e-36	138
TRINITY_DN101628_c2_g1_i4	BH147_ARATH	49.359	156	71	3	333	779	49	203	1.8e-30	121
TRINITY_DN101628_c3_g2_i1	YC20L_ARATH	75.497	151	36	1	612	1061	47	197	1.38e-57	191
TRINITY_DN101628_c3_g2_i3	YC20L_ARATH	75.839	149	35	1	563	1006	49	197	2.57e-57	189
TRINITY_DN101675_c1_g1_i1	OTUBL_ARATH	62.121	66	20	3	720	917	229	289	1.43e-13	75.5
TRINITY_DN101675_c1_g1_i1	OTUBL_ARATH	53.448	58	27	0	578	751	182	239	2.44e-12	72
TRINITY_DN101675_c1_g1_i2	OTUBL_ARATH	62.121	66	20	3	672	869	229	289	1.14e-13	75.5
TRINITY_DN101675_c1_g1_i2	OTUBL_ARATH	54.386	57	26	0	533	703	183	239	2.13e-12	71.6
TRINITY_DN101675_c1_g1_i3	OTUBL_ARATH	62.121	66	20	3	720	917	229	289	1.2e-13	75.5
TRINITY_DN101675_c1_g1_i3	OTUBL_ARATH	53.448	58	27	0	578	751	182	239	2.05e-12	72
TRINITY_DN101675_c1_g1_i4	OTUBL_ARATH	62.121	66	20	3	672	869	229	289	1.38e-13	75.5
TRINITY_DN101675_c1_g1_i4	OTUBL_ARATH	54.386	57	26	0	533	703	183	239	2.56e-12	71.6
TRINITY_DN101675_c1_g2_i1	P2C66_ORYSJ	54.386	171	70	3	442	942	73	239	2.82e-49	187
TRINITY_DN101675_c1_g2_i1	P2C66_ORYSJ	52.414	145	27	2	2647	3081	231	333	4.49e-34	142
TRINITY_DN101675_c1_g2_i2	P2C66_ORYSJ	51.799	278	84	5	442	1263	73	304	1.25e-85	273
TRINITY_DN101675_c1_g2_i3	P2C66_ORYSJ	56.494	154	60	2	868	1317	115	265	1.42e-48	178
TRINITY_DN101675_c1_g2_i3	P2C66_ORYSJ	61.538	39	15	0	442	558	73	111	2.22e-07	57
TRINITY_DN101675_c1_g2_i4	P2C06_ARATH	61.277	235	90	1	838	1542	75	308	9.68e-99	310
TRINITY_DN101675_c1_g2_i4	P2C06_ARATH	64.103	39	14	0	436	552	47	85	1.99e-07	57.4
TRINITY_DN101675_c1_g2_i6	P2C06_ARATH	80.583	103	20	0	2944	3252	206	308	1.47e-48	184
TRINITY_DN101675_c1_g2_i6	P2C06_ARATH	48.305	118	60	1	868	1221	92	208	1.28e-26	119
TRINITY_DN101675_c1_g2_i6	P2C06_ARATH	63.415	41	15	0	436	558	47	87	1.62e-07	58.9
TRINITY_DN101675_c1_g2_i9	P2C18_ARATH	53.793	145	25	2	2965	3399	229	331	1.68e-36	149
TRINITY_DN101675_c1_g2_i9	P2C18_ARATH	48.951	143	54	2	871	1242	89	231	5.49e-29	126
TRINITY_DN101675_c1_g2_i9	P2C18_ARATH	59.091	44	18	0	421	552	45	88	3.04e-06	55.1
TRINITY_DN101675_c1_g4_i1	P2C06_ARATH	61.135	229	78	4	1	684	273	491	6.66e-85	266
TRINITY_DN101675_c1_g4_i2	P2C06_ARATH	55.056	178	67	4	449	976	323	489	2.05e-45	166
TRINITY_DN101675_c1_g4_i2	P2C06_ARATH	83.721	43	7	0	1	129	281	323	3.26e-16	84
TRINITY_DN101675_c1_g4_i4	P2C06_ARATH	54.749	179	70	4	469	1002	323	491	5.79e-46	168
TRINITY_DN101675_c1_g4_i4	P2C06_ARATH	84.314	51	8	0	1	153	273	323	6.78e-22	100
TRINITY_DN101675_c1_g4_i5	P2C06_ARATH	54.749	179	70	4	332	865	323	491	1.82e-46	168
TRINITY_DN101675_c1_g4_i5	P2C06_ARATH	84	50	8	0	1	150	273	322	1.42e-21	99.4
TRINITY_DN101660_c0_g1_i1	MPK12_ORYSJ	60	335	100	6	1385	459	227	553	1.35e-119	364
TRINITY_DN101660_c0_g5_i1	MPK12_ORYSJ	38.261	115	57	5	688	362	442	548	7.67e-12	68.2
TRINITY_DN101660_c0_g8_i1	MPK12_ORYSJ	66.667	36	11	1	311	204	442	476	3.34e-06	48.1
TRINITY_DN101616_c0_g1_i1	NEAP2_ARATH	70.031	327	96	2	216	1190	9	335	2.09e-129	382
TRINITY_DN101616_c0_g1_i2	NEAP2_ARATH	65.68	338	111	3	411	1418	1	335	1.04e-121	364
TRINITY_DN101698_c1_g2_i5	MD15A_ARATH	33.333	150	97	3	886	1329	536	684	4.19e-09	63.9
TRINITY_DN101698_c1_g2_i5	MD15A_ARATH	27.885	104	72	2	280	588	1	102	6.56e-06	53.5
TRINITY_DN101698_c1_g2_i6	MD15A_ARATH	33.333	150	97	3	886	1329	536	684	9.31e-09	63.2
TRINITY_DN101698_c1_g2_i6	MD15A_ARATH	27.885	104	72	2	280	588	1	102	7.53e-06	53.5
TRINITY_DN101698_c1_g2_i7	MD15A_ARATH	40.367	109	63	2	964	1287	536	643	1.07e-08	62.8
TRINITY_DN101698_c1_g2_i7	MD15A_ARATH	32.143	84	55	1	280	531	1	82	7.3e-07	57
TRINITY_DN101698_c1_g2_i8	MD15A_ARATH	33.333	150	97	3	964	1407	536	684	6.27e-09	63.5
TRINITY_DN101698_c1_g2_i8	MD15A_ARATH	32.143	84	55	1	280	531	1	82	5.42e-07	57.4
TRINITY_DN101698_c1_g4_i1	MD15A_ARATH	33.784	74	47	1	244	465	1	72	2.68e-06	49.7
TRINITY_DN101657_c0_g1_i1	BAG1_ARATH	41.983	343	140	7	523	1494	39	341	2.22e-70	235
TRINITY_DN101657_c0_g1_i3	BAG1_ARATH	45.57	316	140	6	523	1413	39	341	2.61e-75	247
TRINITY_DN101665_c0_g1_i2	CCSA_MANES	82.866	321	52	1	45	998	1	321	2.04e-169	479
TRINITY_DN101610_c0_g1_i1	METC_ARATH	73.258	445	118	1	323	1654	16	460	0	686
TRINITY_DN101688_c1_g1_i1	NFYAA_ARATH	44.127	315	120	13	256	1182	5	269	8.53e-56	191
TRINITY_DN101661_c1_g1_i1	VDAC4_ARATH	63.636	275	99	1	376	1200	1	274	4.04e-125	370
TRINITY_DN101661_c1_g1_i3	VDAC4_ARATH	64.727	275	96	1	35	859	1	274	5.17e-130	375
TRINITY_DN101661_c1_g1_i4	VDAC4_ARATH	63.636	275	99	1	299	1123	1	274	2.56e-125	369
TRINITY_DN101661_c1_g1_i5	VDAC4_ARATH	63.636	275	99	1	203	1027	1	274	5.96e-126	370
TRINITY_DN101638_c0_g1_i1	EHD1_ARATH	86.055	545	76	0	332	1966	1	545	0	924
TRINITY_DN101684_c1_g1_i1	SAC5_ARATH	55.556	45	19	1	287	153	577	620	2.7e-08	53.1
TRINITY_DN101684_c1_g3_i3	SAC3_ARATH	60	210	74	4	749	135	489	693	1.01e-55	194
TRINITY_DN101684_c1_g4_i1	SAC4_ARATH	36.496	137	85	2	409	2	626	761	5.03e-18	82.4
TRINITY_DN101601_c0_g1_i1	NDL2_ARATH	70.52	173	51	0	128	646	19	191	8.25e-85	263
TRINITY_DN101601_c0_g1_i2	NDL2_ARATH	68.394	193	61	0	128	706	19	211	6.4e-91	285
TRINITY_DN101601_c0_g1_i2	NDL2_ARATH	56.028	141	54	2	838	1260	210	342	7.01e-44	162
TRINITY_DN101601_c0_g1_i3	NDL1_ARATH	59.272	302	117	2	128	1024	19	317	9.15e-123	369
TRINITY_DN101601_c0_g1_i3	NDL1_ARATH	61.538	78	23	2	1181	1414	275	345	4.44e-20	95.5
TRINITY_DN101601_c0_g1_i5	NDL1_ARATH	66.016	256	87	0	128	895	19	274	2.11e-123	366
TRINITY_DN101601_c0_g1_i6	NDL2_ARATH	71.333	150	43	0	128	577	19	168	1.33e-72	230
TRINITY_DN101601_c0_g1_i7	NDL2_ARATH	70.52	173	51	0	128	646	19	191	1.19e-82	263
TRINITY_DN101601_c0_g1_i7	NDL2_ARATH	56.061	66	29	0	909	1106	210	275	2.57e-22	82.4
TRINITY_DN101601_c0_g1_i7	NDL2_ARATH	67.647	34	8	1	1138	1239	312	342	2.57e-22	45.8
TRINITY_DN101601_c0_g1_i8	NDL2_ARATH	70.52	173	51	0	128	646	19	191	2.71e-82	263
TRINITY_DN101601_c0_g1_i8	NDL2_ARATH	56.028	141	54	2	909	1331	210	342	1.01e-43	162
TRINITY_DN101601_c0_g1_i9	NDL2_ARATH	68.394	193	61	0	128	706	19	211	2.69e-91	285
TRINITY_DN101601_c0_g1_i9	NDL2_ARATH	56.061	66	29	0	838	1035	210	275	1.7e-23	82.4
TRINITY_DN101601_c0_g1_i9	NDL2_ARATH	61.538	39	12	1	1052	1168	307	342	1.7e-23	49.7
TRINITY_DN101601_c0_g1_i10	NDL1_ARATH	65.269	334	109	3	128	1129	19	345	1.37e-157	454
TRINITY_DN101601_c0_g1_i11	NDL2_ARATH	70.52	173	51	0	128	646	19	191	2.8e-81	263
TRINITY_DN101601_c0_g1_i11	NDL2_ARATH	56.716	67	29	0	909	1109	210	276	5.7e-17	86.3
TRINITY_DN101601_c0_g1_i11	NDL2_ARATH	55.263	76	26	2	1389	1616	275	342	1.7e-15	82
TRINITY_DN101601_c0_g1_i12	NDL3_ARATH	75.676	37	6	1	151	261	310	343	4.54e-06	49.7
TRINITY_DN101624_c0_g1_i1	SGAT_ARATH	87.531	401	50	0	1386	184	1	401	0	740
TRINITY_DN101624_c0_g1_i3	SGAT_ARATH	87.531	401	50	0	1386	184	1	401	0	744
TRINITY_DN101629_c0_g1_i1	RPI4_ARATH	61.607	112	42	1	249	581	90	201	8.07e-37	144
TRINITY_DN101629_c0_g1_i1	RPI4_ARATH	66.667	72	24	0	1603	1818	200	271	4.14e-24	107
TRINITY_DN101629_c0_g1_i2	RPI4_ARATH	68	50	16	0	3	152	152	201	1.19e-14	77
TRINITY_DN101629_c0_g1_i3	RPI4_ARATH	67.347	49	16	0	3	149	152	200	4.2e-16	75.5
TRINITY_DN101629_c0_g1_i4	RPI4_ARATH	63.736	182	65	1	249	791	90	271	1.01e-76	246
TRINITY_DN101629_c0_g1_i5	RPI4_ARATH	63.415	164	59	1	221	709	38	201	1.46e-62	216
TRINITY_DN101629_c0_g1_i5	RPI4_ARATH	66.667	72	24	0	1731	1946	200	271	4.41e-24	107
TRINITY_DN101629_c0_g1_i6	RPI4_ARATH	63.415	164	59	1	221	709	38	201	8.53e-63	216
TRINITY_DN101629_c0_g1_i6	RPI4_ARATH	66.667	72	24	0	1577	1792	200	271	1.15e-24	108
TRINITY_DN101629_c0_g1_i7	RPI4_ARATH	55.172	145	36	1	15	449	156	271	1.57e-44	159
TRINITY_DN101629_c0_g1_i8	RPI4_ARATH	64.53	234	82	1	221	919	38	271	5.68e-104	317
TRINITY_DN101629_c0_g1_i9	RPI4_ARATH	65.278	72	25	0	879	1094	200	271	5.05e-23	103
TRINITY_DN101629_c0_g1_i9	RPI4_ARATH	73.913	46	12	0	15	152	156	201	1.56e-14	78.2
TRINITY_DN101664_c0_g1_i2	IX15L_ARATH	71.746	315	88	1	134	1078	1	314	4.63e-161	459
TRINITY_DN101647_c0_g1_i1	GAE4_ARATH	72.727	165	45	0	3	497	263	427	2.07e-82	255
TRINITY_DN101647_c0_g2_i2	GAE4_ARATH	72.067	179	49	1	175	708	82	260	8.73e-88	269
TRINITY_DN101647_c0_g2_i3	GAE4_ARATH	76.923	273	63	0	202	1020	91	363	2.65e-155	445
TRINITY_DN101683_c0_g2_i1	RAC1_LOTJA	90.625	96	9	0	300	13	83	178	9.86e-62	189
TRINITY_DN101683_c1_g1_i1	RAC1_BETVU	89.831	59	6	0	642	466	120	178	1.45e-28	112
TRINITY_DN101683_c1_g1_i2	RAC5_ORYSJ	48.718	78	21	1	699	466	120	178	1.28e-10	63.5
TRINITY_DN101621_c1_g3_i2	ISPG_ORYSJ	88	25	3	0	666	592	720	744	2.89e-06	51.2
TRINITY_DN101621_c1_g3_i3	ISPG_ORYSJ	76.667	30	7	0	420	331	711	740	1.43e-06	52
TRINITY_DN101621_c2_g1_i2	ISPG_ARATH	86.765	272	36	0	1303	488	466	737	2.12e-156	464
TRINITY_DN101621_c2_g1_i4	ISPG_ARATH	88.952	525	57	1	2101	527	214	737	0	941
TRINITY_DN101621_c2_g1_i7	ISPG_ARATH	89.504	524	55	0	1778	207	214	737	0	951
TRINITY_DN101621_c2_g2_i1	ACO2M_ARATH	59.184	49	17	3	598	735	45	93	6.49e-07	53.5
TRINITY_DN101667_c1_g1_i1	NUD14_ARATH	70.103	194	48	4	59	625	7	195	1.34e-79	254
TRINITY_DN101667_c1_g1_i1	NUD14_ARATH	77.67	103	23	0	850	1158	194	296	2.63e-48	172
TRINITY_DN101667_c1_g1_i2	NUD14_ARATH	69.9	299	80	2	59	940	7	300	7.39e-144	416
TRINITY_DN101667_c1_g1_i3	NUD14_ARATH	72.881	295	70	4	59	928	7	296	6.04e-146	421
TRINITY_DN101667_c1_g1_i4	NUD14_ARATH	83.537	164	27	0	606	1097	133	296	3.43e-92	286
TRINITY_DN101667_c1_g1_i4	NUD14_ARATH	71.429	91	26	0	167	439	43	133	1.57e-35	137
TRINITY_DN101667_c1_g1_i5	NUD14_ARATH	77.67	103	23	0	1019	1327	194	296	6.76e-48	172
TRINITY_DN101667_c1_g1_i5	NUD14_ARATH	56.818	132	47	2	59	439	7	133	2.14e-35	138
[truncated: 117,851 more rows]

## Sheet: S7_40 top Blastx_species
Table S7_Top BLASTx hits with over 70% similarities
Species	Number of identical hits
Arabidopsis thaliana	3606
Orysa sativa	3021
Nicotiana tabacum	672
Pisum sativum	527
Solanum tuberosum	501
Solanum lycopersicum	465
Glycine max	407
Zea mays	346
Spinacia oleracea	292
Ricinus communis	285
Vitis vinifera	264
Medicago sativa	153
Hordeum vulgare	150
Petunia hybrida	149
Populus trichocarpa	145
Gossypium hirsutum	144
Daucus carota	138
Cucumis sativus	120
Triticum aestivum	111
Nicotiana plumbaginifolia	101
Brassica napus	85
Catharanthus roseus	79
Phaseolus vulgaris	76
Ipomoea batatas	69
Lotus japonicus	69
Hevea brasiliensis	64
Medicago truncatula	63
Vigna radiata	61
Antirrhinum majus	56
Cicer arietinum	56
Manihot esculenta	55
Bruguiera gymnorhiza	53
Rhizophora stylosa	50
Euphorbia esula	47
Malus domestica	47
Cucurbita maxima	45
Prunus armeniaca	43
Coffea arabica	41
Citrus unshiu	39
Nicotiana sylvestris	36
Helianthus annuus	35
Vigna unguiculata	35

## Sheet: S8_BLASTp
Table S8_BLASTp Hits for the whole transcriptome
query	subject	percentage of identical matches	alignment length (sequence overlap)	number of mismatches	number of gap openings	start of alignment in query	end of alignment in query	start of alignment in subject	end of alignment in subject	expect value	bit score
TRINITY_DN108828_c0_g1_i1|m.1	R13L1_ARATH	42.735	117	50	3	1	106	39	149	1.61e-16	77.4
TRINITY_DN108828_c1_g2_i1|m.2	R13L1_ARATH	40.645	155	85	3	3	151	4	157	3.05e-25	103
TRINITY_DN108828_c1_g2_i4|m.3	R13L1_ARATH	48.78	164	81	2	1	162	302	464	4.73e-47	166
TRINITY_DN108828_c1_g2_i4|m.4	R13L1_ARATH	40.645	155	85	3	3	151	4	157	3.05e-25	103
TRINITY_DN108828_c1_g2_i5|m.5	R13L1_ARATH	46.087	230	119	3	1	226	236	464	1.23e-60	207
TRINITY_DN108828_c1_g3_i1|m.6	R13L1_ARATH	41.667	108	60	2	1	105	236	343	1.76e-20	87.8
TRINITY_DN108801_c1_g1_i1|m.7	FRS5_ARATH	56.481	108	43	2	112	215	72	179	3.88e-23	102
TRINITY_DN108801_c1_g1_i2|m.9	FRS5_ARATH	56.481	108	43	2	112	215	72	179	1.1e-23	102
TRINITY_DN108801_c1_g1_i3|m.11	FRS5_ARATH	40.331	181	95	5	1	176	7	179	8.83e-23	100
TRINITY_DN108801_c1_g1_i5|m.12	FRS5_ARATH	56.481	108	43	2	71	174	72	179	6.44e-24	102
TRINITY_DN108801_c1_g1_i8|m.14	FRS5_ARATH	40.331	181	95	5	1	176	7	179	8.29e-23	100
TRINITY_DN108801_c2_g1_i1|m.15	KLDC4_MOUSE	38.538	506	266	15	13	505	15	488	6.21e-104	331
TRINITY_DN108801_c2_g1_i2|m.17	KLDC4_MOUSE	37.597	516	267	16	13	515	15	488	4.43e-101	322
TRINITY_DN108829_c0_g1_i1|m.19	5NTC_DICDI	30.882	408	239	6	170	537	95	499	1e-58	208
TRINITY_DN108829_c0_g1_i2|m.20	5NTC_DICDI	28.958	518	297	9	170	647	95	581	3.48e-63	223
TRINITY_DN108829_c0_g1_i3|m.21	5NTC_DICDI	28.764	518	298	9	170	647	95	581	1.21e-62	221
TRINITY_DN108829_c0_g1_i5|m.22	5NTC_DICDI	32.011	378	217	5	170	507	95	472	3.42e-58	206
TRINITY_DN108829_c0_g1_i6|m.23	5NTC_DICDI	38.411	151	89	2	170	316	95	245	3.44e-23	104
TRINITY_DN108829_c0_g1_i6|m.24	5NTC_DICDI	31.492	181	118	2	7	184	322	499	2.13e-27	112
TRINITY_DN108829_c0_g1_i7|m.25	5NTC_DICDI	38.411	151	89	2	170	316	95	245	3.44e-23	104
TRINITY_DN108829_c0_g1_i7|m.26	5NTC_DICDI	27.835	291	176	5	7	294	322	581	6.48e-31	125
TRINITY_DN108829_c0_g1_i8|m.27	5NTC_DICDI	38.411	151	89	2	170	316	95	245	3.44e-23	104
TRINITY_DN108829_c0_g1_i8|m.28	5NTC_DICDI	34.437	151	96	1	7	154	322	472	2.88e-27	109
TRINITY_DN108829_c0_g1_i9|m.29	5NTC_DICDI	32.011	378	217	5	170	507	95	472	3.42e-58	206
TRINITY_DN108829_c0_g1_i10|m.30	5NTC_DICDI	39.073	151	88	2	154	300	95	245	1.03e-23	105
TRINITY_DN108822_c1_g1_i3|m.31	RNFT2_HUMAN	31.864	295	192	7	181	471	155	444	6.91e-44	163
TRINITY_DN108822_c1_g1_i8|m.34	RNFT2_MOUSE	27.586	174	121	4	181	352	156	326	8.71e-14	76.3
TRINITY_DN108822_c1_g1_i9|m.36	RNFT2_HUMAN	32.881	295	189	7	181	471	155	444	4.87e-46	169
TRINITY_DN108822_c1_g1_i10|m.39	RNFT2_HUMAN	32.881	295	189	7	181	471	155	444	4.92e-46	169
TRINITY_DN108822_c1_g1_i12|m.42	RNFT2_HUMAN	31.034	319	205	8	157	471	137	444	2.93e-44	164
TRINITY_DN108843_c0_g1_i2|m.43	PP367_ARATH	42.631	631	325	3	56	680	23	622	0	558
TRINITY_DN108843_c0_g1_i3|m.44	PP367_ARATH	42.789	631	324	3	63	687	23	622	0	560
TRINITY_DN108835_c0_g1_i1|m.45	C3H30_ARATH	65.101	447	96	18	1	423	306	716	1.88e-168	492
TRINITY_DN108835_c0_g1_i2|m.46	C3H30_ARATH	63.453	446	103	18	1	422	306	715	4.91e-166	486
TRINITY_DN108835_c0_g1_i4|m.47	C3H30_ARATH	65.042	472	108	16	1	448	278	716	0	549
TRINITY_DN108835_c0_g2_i1|m.49	C3H66_ARATH	49.254	469	159	14	1	455	110	513	6.11e-131	394
TRINITY_DN108835_c0_g2_i2|m.50	C3H66_ARATH	48.99	594	193	18	1	580	110	607	5.62e-168	493
TRINITY_DN108835_c0_g2_i4|m.52	C3H66_ARATH	59.283	474	145	12	27	488	11	448	9.35e-179	518
TRINITY_DN108835_c0_g2_i5|m.54	C3H66_ARATH	50.872	688	235	20	49	724	11	607	0	594
TRINITY_DN108835_c0_g2_i6|m.56	C3H66_ARATH	51.814	689	229	19	49	726	11	607	0	615
TRINITY_DN108835_c0_g2_i8|m.59	C3H66_ARATH	55.714	560	171	16	49	595	11	506	0	549
TRINITY_DN108832_c1_g1_i2|m.62	GT14A_ARATH	47.917	144	75	0	1	144	304	447	1.43e-47	162
TRINITY_DN108832_c1_g1_i3|m.64	GT14A_ARATH	53.952	291	134	0	47	337	98	388	3.93e-114	341
TRINITY_DN108832_c1_g1_i4|m.65	GT14A_ARATH	51.143	350	171	0	47	396	98	447	1.12e-129	383
TRINITY_DN108832_c1_g1_i6|m.68	GT14B_ARATH	50.847	177	87	0	50	226	88	264	1.84e-59	196
TRINITY_DN108832_c1_g1_i7|m.69	GT14C_ARATH	49.138	116	57	1	48	163	57	170	1.63e-30	117
TRINITY_DN108832_c1_g1_i7|m.70	GT14A_ARATH	47.917	144	75	0	1	144	304	447	1.43e-47	162
TRINITY_DN108856_c1_g1_i1|m.72	CDC5L_ARATH	75.962	832	192	5	1	827	1	829	0	1232
TRINITY_DN108856_c1_g1_i4|m.77	CDC5L_ARATH	75.624	841	197	5	1	836	1	838	0	1235
TRINITY_DN108846_c1_g1_i2|m.88	ISAM1_ARATH	64.516	124	33	1	8	131	3	115	2.7e-51	162
TRINITY_DN108846_c1_g2_i1|m.89	PP292_ARATH	46.174	745	392	4	21	762	16	754	0	647
TRINITY_DN108846_c1_g2_i2|m.90	PP292_ARATH	46.595	749	391	4	21	766	16	758	0	650
TRINITY_DN108846_c1_g2_i3|m.91	PP292_ARATH	46.309	745	391	4	21	762	16	754	0	643
TRINITY_DN108846_c1_g4_i1|m.92	PP130_ARATH	62.356	433	158	2	14	446	10	437	0	581
TRINITY_DN108812_c0_g1_i2|m.93	PDR1_TOBAC	73.91	1422	363	3	14	1435	21	1434	0	2225
TRINITY_DN108812_c0_g1_i3|m.96	AB40G_ARATH	71.791	709	189	3	1	709	267	964	0	1076
TRINITY_DN108812_c0_g1_i3|m.96	AB40G_ARATH	22.505	511	335	17	27	511	944	1419	1.22e-17	91.7
TRINITY_DN108812_c0_g1_i3|m.96	AB40G_ARATH	33.333	90	59	1	592	680	164	253	7.09e-07	56.6
TRINITY_DN108870_c0_g1_i1|m.98	EFTS_SYNP2	65.566	212	72	1	291	501	4	215	3.13e-93	290
TRINITY_DN108870_c0_g1_i1|m.98	EFTS_SYNP2	61.905	126	47	1	532	656	4	129	1.64e-46	167
TRINITY_DN108810_c0_g1_i1|m.100	E70B1_ARATH	35.727	571	321	8	51	621	94	618	1.39e-110	348
TRINITY_DN108810_c0_g1_i2|m.101	E70B1_ARATH	46.798	203	107	1	1	203	218	419	2.09e-60	202
TRINITY_DN108810_c0_g1_i4|m.102	E70A1_ARATH	34.483	609	334	9	20	614	73	630	7.89e-113	354
TRINITY_DN108840_c0_g1_i1|m.103	RIR2A_ARATH	80.236	339	67	0	661	999	3	341	0	594
TRINITY_DN108840_c0_g1_i2|m.107	DEK_HUMAN	32.948	173	103	7	173	342	57	219	3.78e-13	74.7
TRINITY_DN108840_c0_g1_i3|m.111	RIR2A_ARATH	77.404	208	40	1	1	208	1	201	2.94e-117	340
TRINITY_DN108840_c1_g1_i1|m.112	MDHP_ARATH	79.302	401	70	6	44	444	4	391	0	593
TRINITY_DN108840_c1_g1_i9|m.114	MDHP_ARATH	79.551	401	69	6	44	444	4	391	0	593
TRINITY_DN108840_c1_g1_i13|m.116	MDHP_ARATH	78.333	360	65	5	28	387	4	350	0	529
TRINITY_DN108804_c1_g1_i1|m.117	EIN3_ARATH	62.346	648	193	18	2	618	1	628	0	763
TRINITY_DN108804_c1_g1_i4|m.118	EIN3_ARATH	60.896	647	204	16	2	618	1	628	0	743
TRINITY_DN108804_c1_g1_i6|m.119	EIN3_ARATH	62.037	648	195	18	2	618	1	628	0	759
TRINITY_DN108804_c1_g1_i8|m.120	EIN3_ARATH	62.246	641	198	17	2	611	1	628	0	754
TRINITY_DN108883_c0_g2_i1|m.121	KN14E_ARATH	35.537	121	78	0	1	121	647	767	1.12e-11	64.7
TRINITY_DN108883_c0_g2_i3|m.122	KN14E_ARATH	74.214	1241	313	4	24	1260	22	1259	0	1868
TRINITY_DN108880_c0_g1_i1|m.125	Y3482_ARATH	65.596	654	196	12	1	629	1	650	0	845
TRINITY_DN108880_c0_g1_i3|m.126	Y3482_ARATH	64.629	458	144	4	1	440	1	458	0	608
TRINITY_DN108880_c0_g1_i3|m.127	Y3482_ARATH	67.677	198	53	8	38	228	457	650	5.68e-74	239
TRINITY_DN108880_c0_g1_i8|m.128	Y3482_ARATH	65.59	619	183	13	17	609	36	650	0	788
TRINITY_DN108880_c0_g1_i10|m.129	Y3482_ARATH	65.691	615	182	12	4	593	40	650	0	788
TRINITY_DN108878_c0_g3_i2|m.131	ATPAM_OENBI	94.51	510	28	0	1	510	1	510	0	985
TRINITY_DN108878_c0_g3_i3|m.133	ATPAM_OENBI	94.695	509	27	0	1	509	1	509	0	985
TRINITY_DN108878_c0_g3_i3|m.134	MMD1_ARATH	49.383	324	135	5	1	297	193	514	6.9e-81	261
TRINITY_DN108823_c0_g1_i2|m.137	SUV3L_ARATH	65.644	815	239	9	1	815	1	774	0	1071
TRINITY_DN108823_c0_g1_i3|m.139	SUV3L_ARATH	65.644	815	239	9	1	815	1	774	0	1071
TRINITY_DN108852_c0_g1_i3|m.141	PPR9_ARATH	68.328	622	193	3	48	668	38	656	0	893
TRINITY_DN108852_c0_g1_i5|m.142	PPR9_ARATH	68.167	622	194	3	33	653	38	656	0	890
TRINITY_DN108852_c0_g1_i7|m.143	PPR9_ARATH	68.328	622	193	3	48	668	38	656	0	896
TRINITY_DN108890_c0_g1_i4|m.144	RKM1_YEAST	25.175	286	119	12	1	253	97	320	6.18e-07	53.5
TRINITY_DN108890_c0_g1_i6|m.146	RKM1_YEAST	25.532	282	115	12	5	253	101	320	5.03e-06	52.8
TRINITY_DN108890_c0_g1_i10|m.150	RKM1_YEAST	34	100	54	3	144	241	231	320	5.88e-06	52.4
TRINITY_DN108890_c0_g1_i12|m.153	RKM1_YEAST	25.175	286	119	12	1	253	97	320	6.18e-07	53.5
TRINITY_DN108857_c1_g1_i1|m.156	GT14B_ARATH	71.556	225	59	1	1	220	1	225	2e-98	295
TRINITY_DN108857_c1_g1_i2|m.157	GT14B_ARATH	73.333	270	67	1	1	265	1	270	7.43e-129	375
TRINITY_DN108857_c1_g1_i3|m.158	GT14B_ARATH	67.839	199	59	1	1	194	1	199	6.99e-77	240
TRINITY_DN108857_c1_g1_i4|m.159	GT14B_ARATH	74.074	270	65	1	1	265	1	270	1.58e-130	379
TRINITY_DN108857_c2_g1_i1|m.160	PPR27_ARATH	56.173	162	69	2	71	231	446	606	4.31e-55	188
TRINITY_DN108857_c2_g1_i1|m.160	PPR27_ARATH	29.787	141	95	1	75	215	314	450	9.2e-17	82
TRINITY_DN108857_c2_g1_i1|m.160	PPR27_ARATH	27.108	166	115	2	50	215	325	484	3.28e-16	80.5
TRINITY_DN108857_c2_g1_i1|m.160	PPR27_ARATH	26.543	162	103	1	75	220	275	436	3.93e-15	77.4
TRINITY_DN108857_c2_g1_i1|m.160	PPR27_ARATH	31.852	135	86	2	73	204	203	334	5.06e-13	71.2
TRINITY_DN108857_c2_g1_i1|m.160	PPR27_ARATH	27.5	120	84	1	91	207	183	302	1.3e-09	61.2
TRINITY_DN108857_c2_g1_i2|m.161	PPR27_ARATH	57.555	589	235	5	18	593	20	606	0	698
TRINITY_DN108857_c2_g1_i3|m.162	PPR27_ARATH	56.173	162	69	2	71	231	446	606	4.31e-55	188
TRINITY_DN108857_c2_g1_i3|m.162	PPR27_ARATH	29.787	141	95	1	75	215	314	450	9.2e-17	82
TRINITY_DN108857_c2_g1_i3|m.162	PPR27_ARATH	27.108	166	115	2	50	215	325	484	3.28e-16	80.5
TRINITY_DN108857_c2_g1_i3|m.162	PPR27_ARATH	26.543	162	103	1	75	220	275	436	3.93e-15	77.4
TRINITY_DN108857_c2_g1_i3|m.162	PPR27_ARATH	31.852	135	86	2	73	204	203	334	5.06e-13	71.2
TRINITY_DN108857_c2_g1_i3|m.162	PPR27_ARATH	27.5	120	84	1	91	207	183	302	1.3e-09	61.2
TRINITY_DN108857_c2_g1_i4|m.163	PPR27_ARATH	57.216	589	237	5	18	593	20	606	0	693
TRINITY_DN108857_c2_g1_i5|m.164	PPR27_ARATH	55.625	160	69	2	73	231	448	606	7.9e-53	182
TRINITY_DN108857_c2_g1_i5|m.164	PPR27_ARATH	32.934	167	100	3	50	204	203	369	6.38e-20	91.3
TRINITY_DN108857_c2_g1_i5|m.164	PPR27_ARATH	26.23	183	126	1	42	215	268	450	2.62e-19	89.4
TRINITY_DN108857_c2_g1_i5|m.164	PPR27_ARATH	31.206	141	96	1	75	215	345	484	6.36e-18	85.5
TRINITY_DN108857_c2_g1_i5|m.164	PPR27_ARATH	28.395	162	100	1	75	220	275	436	4.73e-17	82.8
TRINITY_DN108857_c2_g1_i5|m.164	PPR27_ARATH	23.265	245	133	4	18	207	20	264	1.9e-11	66.6
TRINITY_DN108857_c2_g1_i5|m.164	PPR27_ARATH	28.333	120	83	1	91	207	183	302	2.62e-10	63.2
TRINITY_DN108857_c2_g1_i9|m.165	PPR27_ARATH	55.822	292	126	3	1	290	316	606	2.57e-110	334
TRINITY_DN108857_c2_g1_i9|m.165	PPR27_ARATH	33.333	276	179	3	3	274	210	484	4.78e-46	166
TRINITY_DN108857_c2_g1_i9|m.165	PPR27_ARATH	31.461	267	179	2	1	263	173	439	3.17e-39	147
TRINITY_DN108857_c2_g1_i9|m.165	PPR27_ARATH	27.099	262	164	4	38	279	182	436	2.21e-27	114
TRINITY_DN108857_c2_g1_i10|m.166	PPR27_ARATH	56.357	527	216	4	18	532	20	544	0	606
TRINITY_DN108857_c2_g1_i10|m.166	PPR27_ARATH	31.731	312	205	4	117	426	274	579	8.69e-44	167
TRINITY_DN108857_c2_g1_i10|m.166	PPR27_ARATH	24.691	243	166	5	109	345	371	602	5.83e-15	81.3
TRINITY_DN108857_c3_g1_i1|m.167	KPYC1_ORYSJ	91.082	527	47	0	1	527	1	527	0	993
TRINITY_DN108857_c3_g1_i2|m.168	KPYC2_ORYSJ	88.571	455	52	0	2	456	1	455	0	840
TRINITY_DN108857_c3_g1_i5|m.169	KPYC1_ORYSJ	90.512	527	50	0	62	588	1	527	0	983
TRINITY_DN108857_c3_g1_i9|m.171	KPYC1_ORYSJ	91.651	527	44	0	1	527	1	527	0	1001
TRINITY_DN108818_c1_g1_i2|m.173	LMD2A_DICDI	25.743	404	276	9	1	397	196	582	2.92e-34	141
TRINITY_DN108818_c1_g1_i2|m.174	LMD2B_DICDI	29.167	168	98	2	103	249	35	202	1.21e-10	65.5
TRINITY_DN108818_c1_g1_i3|m.176	LMD2A_DICDI	26.018	442	258	7	104	492	4	429	4.35e-35	142
TRINITY_DN108818_c1_g1_i3|m.177	LMD2B_DICDI	28.767	146	89	4	1	138	455	593	1.43e-12	72
TRINITY_DN108818_c1_g1_i5|m.180	LMD2A_DICDI	27.079	517	303	10	1	459	4	504	3.96e-46	174
TRINITY_DN108818_c1_g1_i6|m.183	LMD2B_DICDI	28.767	146	89	4	1	138	455	593	1.43e-12	72
TRINITY_DN108818_c1_g1_i6|m.184	LMD2B_DICDI	29.167	168	98	2	103	249	35	202	1.21e-10	65.5
TRINITY_DN108818_c1_g1_i6|m.185	LMBD2_XENLA	24.031	258	176	5	1	248	204	451	4.92e-18	86.7
TRINITY_DN108818_c1_g1_i7|m.188	LMD2A_DICDI	26.589	598	362	13	1	540	4	582	1.8e-54	202
TRINITY_DN108807_c0_g1_i1|m.190	CDPKK_ARATH	70.425	612	143	6	1	610	1	576	0	858
TRINITY_DN108807_c0_g1_i2|m.192	CDPKK_ARATH	80.625	160	31	0	1	160	417	576	1.36e-86	267
TRINITY_DN108889_c1_g1_i3|m.194	CNGC6_ARATH	69.291	127	32	2	1	120	620	746	8.37e-47	163
TRINITY_DN108889_c1_g3_i2|m.195	CNGC5_ARATH	53.086	81	37	1	1	80	298	378	2.28e-25	102
TRINITY_DN108824_c0_g1_i1|m.196	ZDHC9_ARATH	74.89	227	54	1	1	224	196	422	2.44e-121	355
TRINITY_DN108824_c0_g1_i1|m.197	ZDHC9_ARATH	78.125	192	38	1	1	192	1	188	5.12e-111	327
TRINITY_DN108824_c0_g1_i2|m.200	ZDHC9_ARATH	76.761	426	92	2	1	423	1	422	0	696
TRINITY_DN108824_c0_g1_i3|m.202	ZDHC9_ARATH	75	228	52	3	1	224	196	422	1.03e-122	358
TRINITY_DN108824_c0_g1_i3|m.203	ZDHC9_ARATH	78.125	192	38	1	1	192	1	188	5.12e-111	327
TRINITY_DN108824_c0_g1_i4|m.205	ZDHC9_ARATH	80.37	270	50	2	1	270	1	267	1.02e-165	469
TRINITY_DN108824_c0_g1_i5|m.206	ZDHC9_ARATH	78.136	279	58	1	1	276	144	422	2.31e-165	469
TRINITY_DN108824_c0_g1_i6|m.208	ZDHC9_ARATH	74.588	425	101	4	1	421	1	422	0	679
TRINITY_DN108824_c0_g1_i8|m.209	ZDHC9_ARATH	79.058	191	37	2	1	191	1	188	1.01e-111	329
TRINITY_DN108824_c0_g1_i9|m.210	ZDHC9_ARATH	76.815	427	90	4	1	423	1	422	0	699
TRINITY_DN108824_c0_g1_i11|m.211	ZDHC9_ARATH	73.412	425	95	5	1	410	1	422	0	658
TRINITY_DN108806_c0_g1_i2|m.212	TUL1_YEAST	27.619	315	171	6	285	542	406	720	6.16e-27	119
TRINITY_DN108806_c0_g1_i4|m.213	TUL1_YEAST	31.054	351	172	8	289	572	410	757	2.19e-42	166
TRINITY_DN108806_c0_g1_i6|m.215	TUL1_YEAST	30.904	343	167	9	1	276	418	757	3.38e-40	151
TRINITY_DN108806_c0_g1_i7|m.216	DSC1_SCHPO	26.19	336	178	8	234	501	272	605	7.23e-21	99.8
TRINITY_DN108806_c0_g1_i8|m.217	DSC1_SCHPO	26.19	336	178	8	236	503	272	605	1.03e-20	99.4
TRINITY_DN108806_c0_g1_i10|m.218	TUL1_YEAST	31.054	351	172	8	289	572	410	757	2.19e-42	166
TRINITY_DN108897_c0_g3_i1|m.219	FTSHA_ARATH	74.433	794	183	9	1	787	1	781	0	1181
TRINITY_DN108897_c0_g4_i3|m.220	FTSH8_ORYSJ	86.42	405	55	0	1	405	324	728	0	733
TRINITY_DN108837_c2_g1_i2|m.221	CDPKQ_ARATH	50	276	138	0	33	308	15	290	1.76e-95	301
TRINITY_DN108837_c2_g1_i3|m.222	CDPKA_ORYSJ	47.059	221	113	2	4	224	99	315	1.68e-63	210
TRINITY_DN108837_c2_g1_i4|m.223	CDPK5_ORYSJ	51.049	286	139	1	23	308	74	358	3.97e-96	305
TRINITY_DN108837_c2_g1_i7|m.224	CDPKQ_ARATH	52.558	215	102	0	1	215	76	290	3.23e-77	250
TRINITY_DN108837_c2_g1_i9|m.225	CDPKA_ORYSJ	50	280	139	1	25	304	117	395	4.17e-96	306
TRINITY_DN108891_c0_g3_i1|m.227	CKL10_ARATH	89.401	217	21	2	1	216	110	325	5.06e-141	404
TRINITY_DN108891_c0_g3_i2|m.229	CKL11_ARATH	73.669	357	76	5	1	355	116	456	0	525
TRINITY_DN108891_c0_g3_i4|m.231	CKL11_ARATH	75.692	325	70	4	1	323	116	433	2.88e-174	493
TRINITY_DN108891_c0_g3_i7|m.233	CKL10_ARATH	84.663	163	22	2	1	162	164	324	2.69e-96	288
TRINITY_DN108891_c0_g3_i7|m.234	CKL11_ARATH	51.079	139	52	3	9	146	333	456	1.77e-31	119
TRINITY_DN108865_c0_g1_i2|m.236	PHYB_TOBAC	88	125	15	0	1	125	302	426	2.09e-72	236
TRINITY_DN108865_c0_g2_i1|m.237	PHYE_IPONI	64.33	485	142	2	1	454	406	890	0	640
TRINITY_DN108865_c0_g2_i2|m.238	PHYE_IPONI	60.526	152	59	1	2	152	885	1036	2.11e-59	201
TRINITY_DN108865_c0_g2_i6|m.239	PHYE_IPONI	61.304	230	88	1	1	229	877	1106	8.8e-95	303
TRINITY_DN108865_c0_g2_i8|m.240	PHYE_IPONI	68.773	1092	296	4	7	1055	17	1106	0	1555
TRINITY_DN108865_c0_g2_i9|m.241	PHYE_IPONI	72.481	923	251	2	7	928	17	937	0	1389
TRINITY_DN108865_c0_g2_i9|m.242	PHYE_IPONI	62.874	167	62	0	1	167	940	1106	8.19e-72	237
TRINITY_DN108865_c0_g2_i11|m.243	PHYE_IPONI	72.481	923	251	2	7	928	17	937	0	1391
TRINITY_DN108865_c0_g2_i11|m.244	PHYE_IPONI	62.874	167	62	0	1	167	940	1106	8.19e-72	237
TRINITY_DN108865_c0_g2_i12|m.245	PHYE_IPONI	60.39	154	60	1	2	154	885	1038	1.35e-59	203
TRINITY_DN108894_c1_g3_i1|m.246	ADAL_BOVIN	38.065	155	67	2	1	152	82	210	1.75e-23	97.1
TRINITY_DN108894_c1_g3_i3|m.247	ADAL_BOVIN	38.583	127	53	2	1	124	74	178	4.47e-17	78.6
TRINITY_DN108894_c1_g5_i2|m.250	ADAL_HUMAN	40.113	177	76	3	4	176	86	236	1.06e-32	123
TRINITY_DN108894_c1_g5_i4|m.251	ADAL_BOVIN	34.146	246	88	3	1	198	82	301	2.59e-38	137
TRINITY_DN108894_c1_g5_i5|m.252	ADAL_HUMAN	40.146	274	128	4	4	267	86	333	9.72e-64	206
TRINITY_DN108894_c1_g5_i6|m.254	ADAL_HUMAN	41.071	112	60	1	1	106	222	333	7.85e-25	98.6
TRINITY_DN108894_c1_g5_i8|m.255	ADAL_HUMAN	40.455	220	95	4	4	213	86	279	8.31e-46	158
TRINITY_DN108860_c0_g1_i1|m.257	NCDN_XENLA	24.324	518	309	17	31	510	4	476	1.18e-20	100
TRINITY_DN108860_c0_g1_i4|m.258	NCDN_XENLA	24.904	522	301	19	31	510	4	476	1.86e-22	104
TRINITY_DN108833_c0_g1_i1|m.259	SPA2_ARATH	49.301	1002	437	18	7	987	2	953	0	868
TRINITY_DN108833_c0_g1_i4|m.263	SPA2_ARATH	51.152	1085	459	18	7	1070	2	1036	0	1002
TRINITY_DN108833_c0_g1_i7|m.267	SPA2_ARATH	77.934	213	47	0	1	213	802	1014	2.62e-118	363
TRINITY_DN108833_c0_g1_i9|m.268	SPA2_ARATH	50	946	402	18	21	945	58	953	0	836
TRINITY_DN108833_c0_g1_i10|m.272	SPA2_ARATH	43.82	801	356	17	1	769	61	799	0	565
TRINITY_DN108833_c0_g1_i11|m.274	SPA2_ARATH	51.895	1029	424	18	21	1028	58	1036	0	970
TRINITY_DN108821_c1_g1_i1|m.278	CRR60_ARATH	73.571	140	29	2	4	135	13	152	1.15e-66	206
TRINITY_DN108821_c2_g1_i3|m.282	GPX2_ARATH	75.796	157	38	0	31	187	1	157	2.43e-89	261
TRINITY_DN108821_c2_g1_i4|m.284	GPX2_ARATH	75.796	157	38	0	31	187	1	157	2.43e-89	261
TRINITY_DN108821_c2_g1_i6|m.287	GPX2_ARATH	75.61	164	40	0	31	194	1	164	1.12e-92	270
TRINITY_DN108821_c2_g1_i8|m.290	GPX2_ARATH	75.796	157	38	0	31	187	1	157	2.43e-89	261
TRINITY_DN108834_c1_g2_i1|m.293	DGS1_ARATH	63.507	422	148	4	21	437	22	442	0	560
TRINITY_DN108834_c1_g2_i1|m.294	DGS1_ARATH	59.155	142	58	0	2	143	452	593	3.72e-56	187
TRINITY_DN108834_c1_g2_i3|m.296	DGS1_ARATH	62.72	397	142	4	21	412	22	417	0	520
TRINITY_DN108834_c1_g2_i3|m.297	DGS1_ARATH	59.155	142	58	0	2	143	452	593	3.72e-56	187
TRINITY_DN108834_c1_g4_i1|m.299	PP309_ARATH	60.209	191	74	1	47	237	38	226	1.93e-63	208
TRINITY_DN108834_c1_g4_i1|m.299	PP309_ARATH	29.67	182	124	3	62	243	156	333	1.06e-13	73.2
TRINITY_DN108834_c1_g2_i4|m.301	DGS1_ARATH	60.18	334	127	4	21	349	22	354	1.68e-144	424
TRINITY_DN108834_c1_g2_i4|m.302	DGS1_ARATH	64.253	221	79	0	1	221	373	593	1.43e-99	304
TRINITY_DN108834_c1_g2_i5|m.304	DGS1_ARATH	65.289	242	78	2	19	254	184	425	3.15e-111	335
TRINITY_DN108834_c1_g2_i6|m.305	DGS1_ARATH	62.827	573	207	4	21	588	22	593	0	761
TRINITY_DN108834_c1_g2_i7|m.307	DGS1_ARATH	63.574	582	206	4	21	597	22	602	0	788
TRINITY_DN108834_c1_g2_i10|m.309	DGS1_ARATH	63.574	582	206	4	21	597	22	602	0	788
TRINITY_DN108834_c1_g2_i11|m.311	DGS1_ARATH	62.72	397	142	4	21	412	22	417	0	520
TRINITY_DN108834_c1_g2_i11|m.312	DGS1_ARATH	63.277	177	65	0	21	197	417	593	9.76e-77	244
TRINITY_DN108834_c1_g2_i12|m.314	DGS1_ARATH	64.378	466	165	1	2	466	128	593	0	650
TRINITY_DN108834_c1_g2_i12|m.315	DGS1_ARATH	54	100	41	3	21	116	22	120	1.26e-25	103
TRINITY_DN108877_c1_g2_i1|m.317	MAOX_VITVI	90.654	107	10	0	1	107	485	591	3.42e-64	206
TRINITY_DN108877_c2_g2_i1|m.318	MAOP4_ARATH	78.173	646	138	2	63	705	1	646	0	1053
TRINITY_DN108877_c2_g2_i2|m.319	MAOX_VITVI	84.433	591	92	0	115	705	1	591	0	1057
TRINITY_DN108861_c0_g2_i1|m.320	ARFQ_ORYSJ	36.16	401	219	11	11	386	416	804	5.74e-44	166
TRINITY_DN108861_c0_g2_i2|m.321	ARFF_ORYSJ	56.418	631	246	14	1	615	178	795	0	598
TRINITY_DN108861_c0_g2_i4|m.323	ARFF_ORYSJ	55.2	625	224	11	1	576	178	795	0	582
TRINITY_DN108861_c0_g2_i5|m.325	ARFF_ORYSJ	58.763	679	248	14	1	659	178	844	0	697
TRINITY_DN108861_c0_g2_i6|m.327	ARFF_ORYSJ	54.882	594	200	14	1	534	178	763	0	556
TRINITY_DN108861_c0_g2_i7|m.330	ARFF_ORYSJ	55.687	677	221	12	1	608	178	844	0	647
TRINITY_DN108861_c0_g3_i1|m.332	ARFF_ORYSJ	94.241	191	11	0	1	191	178	368	1.84e-121	367
TRINITY_DN108861_c0_g3_i2|m.333	ARFF_ORYSJ	90.769	130	12	0	1	130	221	350	5.72e-73	236
TRINITY_DN108836_c0_g1_i3|m.334	RMA3_ARATH	41.026	117	56	2	142	245	15	131	1.55e-26	110
TRINITY_DN108836_c0_g1_i4|m.336	RMA3_ARATH	41.026	117	56	2	142	245	15	131	1.55e-26	110
TRINITY_DN108836_c0_g1_i7|m.339	RMA3_ARATH	41.026	117	56	2	142	245	15	131	1.55e-26	110
TRINITY_DN108836_c0_g1_i9|m.341	RMA3_ARATH	41.88	117	55	3	130	233	15	131	3.64e-24	103
TRINITY_DN108847_c0_g1_i1|m.343	PCFS4_ARATH	48.574	947	343	23	3	944	1	808	0	755
TRINITY_DN108847_c0_g1_i2|m.345	PCFS4_ARATH	45.57	632	233	14	183	808	267	793	5.34e-152	468
TRINITY_DN108847_c0_g1_i2|m.345	PCFS4_ARATH	54.032	124	42	5	3	123	1	112	1.83e-24	113
TRINITY_DN108847_c0_g1_i4|m.347	PCFS4_ARATH	47.269	952	340	24	3	936	1	808	0	720
TRINITY_DN108847_c0_g1_i6|m.349	PCFS4_ARATH	45.745	658	235	15	183	834	267	808	2.25e-159	487
TRINITY_DN108847_c0_g1_i6|m.349	PCFS4_ARATH	54.032	124	42	5	3	123	1	112	1.62e-24	113
TRINITY_DN108847_c0_g1_i9|m.351	PCFS4_ARATH	48.643	921	340	22	3	918	1	793	0	739
TRINITY_DN108841_c3_g1_i2|m.353	F26_ARATH	78.593	668	130	4	8	667	58	720	0	1051
TRINITY_DN108841_c3_g1_i3|m.355	F26_ARATH	79.191	692	131	4	8	691	58	744	0	1099
TRINITY_DN108841_c3_g1_i5|m.357	F26_ARATH	77.556	753	152	5	1	745	1	744	0	1161
TRINITY_DN108841_c3_g1_i6|m.359	F26_ARATH	74.144	584	134	5	1	576	1	575	0	840
TRINITY_DN108841_c3_g1_i6|m.360	F26_ARATH	89.431	123	13	0	6	128	576	698	2.64e-72	232
TRINITY_DN108816_c1_g2_i1|m.361	PUS3_ARATH	64.602	226	68	4	4	222	15	235	7.54e-92	280
TRINITY_DN108816_c1_g2_i2|m.362	PUS3_ARATH	57.692	182	65	4	4	178	15	191	1.28e-58	193
TRINITY_DN108816_c1_g2_i4|m.363	PUS3_ARATH	65.487	226	66	4	4	222	15	235	3.26e-93	283
TRINITY_DN108816_c1_g3_i4|m.364	PUS3_ARATH	78.082	292	63	1	1	291	187	478	4.33e-167	474
TRINITY_DN108827_c0_g2_i2|m.365	RHC1A_ARATH	56.707	328	123	8	1	310	1	327	3.68e-113	333
TRINITY_DN108827_c0_g2_i3|m.366	RHC1A_ARATH	67.089	158	36	6	1	147	129	281	3.1e-63	200
TRINITY_DN108827_c0_g2_i7|m.367	RHC1A_ARATH	63.441	93	20	4	22	105	194	281	8.5e-29	109
TRINITY_DN108827_c0_g2_i9|m.369	RHC1A_ARATH	60.5	200	61	6	1	183	129	327	6.9e-66	207
TRINITY_DN108827_c0_g3_i2|m.370	SCL32_ARATH	60.091	441	141	8	24	461	1	409	0	520
TRINITY_DN108830_c0_g2_i2|m.371	NRG2_ARATH	68.841	828	198	16	1	800	1	796	0	985
TRINITY_DN108830_c0_g2_i4|m.374	NRG2_ARATH	66.82	217	52	8	1	211	1	203	4.67e-67	223
TRINITY_DN108830_c0_g2_i5|m.375	NRG2_ARATH	65.668	367	94	6	28	376	216	568	5.77e-135	407
TRINITY_DN108830_c0_g4_i1|m.379	NRG2_ARATH	70.638	235	68	1	1	234	562	796	2.35e-106	327
TRINITY_DN108875_c0_g1_i1|m.380	IMK2_ARATH	64.354	836	264	9	44	862	8	826	0	997
TRINITY_DN108875_c0_g1_i2|m.381	IMK3_ARATH	75	132	30	1	1	129	652	783	3.84e-61	203
TRINITY_DN108882_c0_g2_i2|m.382	MDH_TOBAC	93.373	332	22	0	1	332	1	332	0	625
TRINITY_DN108882_c0_g2_i4|m.384	MDH_TOBAC	93.902	328	20	0	1	328	5	332	0	619
TRINITY_DN108872_c1_g1_i2|m.388	MYBC1_ARATH	62.893	159	34	3	11	169	71	204	2e-49	166
TRINITY_DN108872_c1_g1_i3|m.391	MYBC1_ARATH	57.627	177	51	3	11	187	71	223	1.93e-47	160
TRINITY_DN108872_c1_g1_i4|m.393	MYBC1_ARATH	57.627	177	51	3	11	187	71	223	1.77e-47	161
TRINITY_DN108872_c1_g1_i6|m.395	MYBC1_ARATH	58.192	177	50	3	11	187	71	223	1.23e-48	164
TRINITY_DN108872_c1_g1_i7|m.397	MYBC1_ARATH	62.893	159	34	3	11	169	71	204	2.09e-49	166
TRINITY_DN108872_c1_g1_i8|m.400	MYBC1_ARATH	58.192	177	50	3	11	187	71	223	1.23e-48	164
TRINITY_DN108872_c1_g1_i9|m.402	MYBC1_ARATH	57.627	177	51	3	11	187	71	223	1.93e-47	160
TRINITY_DN108871_c0_g4_i2|m.405	PIX13_ARATH	60.067	298	118	1	87	383	71	368	1.11e-126	374
TRINITY_DN108871_c0_g4_i5|m.406	PIX13_ARATH	61.006	159	61	1	87	244	71	229	2.32e-63	207
TRINITY_DN108871_c0_g4_i6|m.407	PIX13_ARATH	66.522	230	76	1	1	229	139	368	8.69e-104	309
TRINITY_DN108871_c0_g4_i7|m.408	PIX13_ARATH	64.865	111	39	0	1	111	258	368	2.61e-44	151
TRINITY_DN108871_c0_g4_i8|m.409	PIX13_ARATH	55.652	115	51	0	87	201	71	185	5.07e-37	135
TRINITY_DN108871_c0_g4_i8|m.410	PIX13_ARATH	64.162	173	62	0	1	173	196	368	4.17e-74	231
TRINITY_DN108826_c0_g1_i1|m.411	FK111_ARATH	82.192	438	76	2	1	437	11	447	0	749
TRINITY_DN108826_c0_g1_i3|m.412	FK111_ARATH	82.609	437	74	2	3	438	12	447	0	758
TRINITY_DN108826_c0_g1_i4|m.413	FK111_ARATH	81.922	437	77	2	3	438	12	447	0	750
TRINITY_DN108826_c0_g1_i5|m.414	FK111_ARATH	81.507	438	79	2	1	437	11	447	0	743
TRINITY_DN108826_c0_g2_i1|m.415	FK111_ARATH	88.421	190	22	0	1	190	213	402	2.91e-124	360
TRINITY_DN108826_c0_g1_i9|m.416	FK111_ARATH	82.609	437	74	2	3	438	12	447	0	758
TRINITY_DN108826_c0_g1_i12|m.417	FK111_ARATH	82.192	438	76	2	1	437	11	447	0	749
TRINITY_DN108815_c1_g1_i4|m.418	TEX10_MOUSE	34.184	196	126	2	10	205	3	195	1.19e-21	103
TRINITY_DN108815_c1_g1_i6|m.420	TEX10_MOUSE	34.184	196	126	2	10	205	3	195	3.85e-21	102
TRINITY_DN108815_c1_g1_i8|m.422	TEX10_MOUSE	34.184	196	126	2	10	205	3	195	4.43e-21	102
TRINITY_DN108815_c1_g1_i9|m.423	TEX10_MOUSE	32.653	196	129	2	11	206	3	195	1.04e-22	99.8
TRINITY_DN108815_c1_g1_i11|m.424	TEX10_MOUSE	34.184	196	126	2	10	205	3	195	4.43e-21	102
TRINITY_DN108895_c0_g1_i1|m.425	DNJB5_MOUSE	59.677	62	25	0	68	129	4	65	3.11e-10	66.6
TRINITY_DN108887_c0_g1_i2|m.428	NSP2_MEDTR	55.676	370	137	7	3	356	4	362	1.44e-128	380
TRINITY_DN108887_c0_g2_i3|m.429	SCL23_ARATH	64.734	414	121	6	98	506	12	405	0	517
TRINITY_DN108887_c1_g1_i2|m.432	GAI1_VITVI	80.526	190	31	2	1	186	332	519	8.65e-107	320
TRINITY_DN108887_c1_g3_i2|m.433	GAIP_CUCMA	59.19	321	93	8	1	309	1	295	5.96e-108	328
TRINITY_DN108887_c1_g3_i3|m.435	GAIP_CUCMA	72.42	562	130	5	17	566	31	579	0	798
TRINITY_DN108887_c1_g3_i5|m.436	GAIPB_CUCMA	68.627	612	150	8	1	599	1	583	0	793
TRINITY_DN108887_c1_g3_i7|m.438	GAIP_CUCMA	54.962	131	44	4	1	131	1	116	6.48e-32	121
TRINITY_DN108887_c1_g3_i8|m.440	GAIPB_CUCMA	57.704	331	107	8	1	322	1	307	4.08e-109	332
TRINITY_DN108814_c0_g3_i2|m.442	CRLK2_ARATH	69.663	89	27	0	32	120	231	319	1.12e-31	119
TRINITY_DN108814_c0_g3_i4|m.443	CRLK2_ARATH	70.588	85	25	0	2	86	235	319	7.63e-31	115
TRINITY_DN108814_c0_g3_i5|m.444	CRLK2_ARATH	69.643	112	34	0	37	148	209	320	8.18e-43	150
TRINITY_DN108850_c0_g1_i3|m.445	DYAD_ARATH	42.365	203	100	1	93	278	286	488	3.17e-45	165
TRINITY_DN108850_c0_g1_i5|m.446	DYAD_ARATH	42.273	220	106	3	93	295	286	501	3.6e-46	172
TRINITY_DN108850_c0_g1_i10|m.447	DYAD_ARATH	42.273	220	106	3	132	334	286	501	6.84e-46	171
TRINITY_DN108850_c0_g1_i16|m.448	DYAD_ARATH	40.909	220	109	2	93	295	286	501	2.45e-44	166
TRINITY_DN108850_c0_g1_i20|m.449	DYAD_ARATH	40.909	220	109	2	132	334	286	501	4.8e-44	167
TRINITY_DN108885_c0_g1_i2|m.450	LYK5_ARATH	47.588	311	153	4	86	390	350	656	4.28e-96	304
TRINITY_DN108885_c0_g1_i5|m.451	LYK5_ARATH	42.432	403	206	8	22	409	265	656	2.06e-96	305
TRINITY_DN108809_c0_g1_i1|m.452	PPR77_ARATH	51.905	761	357	4	1	752	1	761	0	788
TRINITY_DN108809_c0_g1_i1|m.452	PPR77_ARATH	25.191	393	278	4	123	500	376	767	9.15e-32	136
TRINITY_DN108809_c0_g1_i1|m.452	PPR77_ARATH	22.788	373	270	5	82	438	440	810	5.3e-17	89.4
TRINITY_DN108863_c0_g1_i3|m.454	Y1515_ARATH	78.777	801	157	6	1	791	1	798	0	1296
TRINITY_DN108886_c0_g1_i2|m.455	ASPA_ARATH	65.424	295	100	2	3	296	116	409	1.77e-135	394
TRINITY_DN108884_c1_g1_i2|m.456	TMK4_ARATH	80.702	114	22	0	1	114	653	766	2.96e-58	195
TRINITY_DN108884_c1_g1_i3|m.457	TMK4_ARATH	73.837	172	38	4	1	166	756	926	6.28e-81	259
TRINITY_DN108884_c1_g1_i4|m.458	TMK4_ARATH	79.693	261	49	2	1	258	653	912	3.9e-150	445
TRINITY_DN108884_c1_g1_i6|m.459	TMK4_ARATH	61.388	922	323	13	19	922	22	928	0	1093
TRINITY_DN108817_c0_g3_i1|m.461	IX10L_ARATH	93.734	399	24	1	21	418	17	415	0	777
TRINITY_DN108817_c0_g3_i1|m.462	APL_ARATH	79.47	151	24	3	67	215	1	146	5.19e-79	244
TRINITY_DN108817_c0_g3_i5|m.463	APL_ARATH	76.19	63	10	2	67	129	1	58	1.19e-24	100
TRINITY_DN108817_c0_g3_i6|m.464	APL_ARATH	58.098	389	108	16	1	365	1	358	3.96e-125	367
TRINITY_DN108817_c0_g3_i8|m.466	APL_ARATH	45.487	277	111	14	23	284	107	358	1.1e-47	165
TRINITY_DN108817_c0_g3_i10|m.467	IX10L_ARATH	93.734	399	24	1	21	418	17	415	0	777
TRINITY_DN108817_c0_g3_i10|m.468	APL_ARATH	75.316	158	25	4	67	222	1	146	4.44e-75	234
TRINITY_DN108817_c0_g3_i14|m.469	APL_ARATH	54.805	385	128	16	67	432	1	358	7.45e-111	333
TRINITY_DN108817_c0_g3_i15|m.470	APL_ARATH	48.221	253	86	13	28	259	130	358	2.19e-46	161
TRINITY_DN108817_c0_g3_i15|m.471	APL_ARATH	81.395	129	21	2	1	126	1	129	1.5e-70	218
TRINITY_DN108817_c0_g3_i16|m.472	APL_ARATH	37.838	222	101	13	1	207	159	358	1.87e-16	79.7
TRINITY_DN108817_c0_g3_i17|m.473	APL_ARATH	75.833	120	20	3	1	116	1	115	5.84e-56	180
TRINITY_DN108817_c0_g3_i18|m.474	IX10L_ARATH	93.734	399	25	0	21	419	17	415	0	784
TRINITY_DN108817_c0_g3_i18|m.475	APL_ARATH	79.47	151	24	3	67	215	1	146	5.19e-79	244
TRINITY_DN108817_c0_g3_i19|m.476	IX10L_ARATH	93.734	399	25	0	21	419	17	415	0	784
TRINITY_DN108817_c0_g3_i19|m.477	APL_ARATH	75.316	158	25	4	67	222	1	146	4.44e-75	234
TRINITY_DN108817_c0_g3_i20|m.478	APL_ARATH	54.897	388	126	17	67	435	1	358	2.61e-112	337
TRINITY_DN108817_c0_g3_i22|m.479	APL_ARATH	41.964	224	85	13	1	203	159	358	8.7e-26	105
TRINITY_DN108817_c0_g3_i22|m.480	APL_ARATH	77.778	153	24	3	1	150	1	146	9.19e-79	240
TRINITY_DN108817_c0_g3_i23|m.481	APL_ARATH	38.222	225	99	14	1	210	159	358	1.27e-17	83.2
TRINITY_DN108817_c0_g3_i24|m.482	APL_ARATH	58.639	382	116	13	67	430	1	358	1.4e-128	378
TRINITY_DN108817_c0_g3_i26|m.484	APL_ARATH	41.518	224	86	13	1	203	159	358	7.87e-25	102
TRINITY_DN108817_c0_g3_i26|m.485	APL_ARATH	81.395	129	21	2	1	126	1	129	1.5e-70	218
TRINITY_DN108817_c0_g3_i27|m.486	APL_ARATH	45.255	274	113	13	23	281	107	358	2.03e-46	162
TRINITY_DN108862_c0_g1_i1|m.487	Y1044_ARATH	71.707	205	34	6	1	181	456	660	1.29e-84	265
TRINITY_DN108862_c0_g1_i2|m.488	Y1044_ARATH	73.75	160	24	3	1	142	456	615	6.57e-69	222
TRINITY_DN108862_c0_g1_i4|m.489	Y1044_ARATH	76.061	660	127	12	1	629	1	660	0	986
TRINITY_DN108881_c0_g1_i1|m.490	QKY_ARATH	47.68	1099	489	21	4	1049	16	1081	0	976
TRINITY_DN108873_c0_g1_i1|m.494	PUB44_ARATH	28.661	635	416	18	239	838	165	797	1.23e-40	164
TRINITY_DN108873_c0_g1_i2|m.496	PUB44_ARATH	29.245	636	411	19	239	838	165	797	1.09e-40	164
TRINITY_DN108873_c0_g1_i4|m.499	PUB42_ARATH	26.269	670	413	23	218	808	365	1032	6.7e-33	140
TRINITY_DN108849_c0_g2_i1|m.503	HMA8_ARATH	77.157	394	87	1	78	471	75	465	0	636
TRINITY_DN108849_c0_g2_i1|m.505	HMA8_ARATH	69.822	338	101	1	1	337	545	882	1.86e-160	473
TRINITY_DN108849_c0_g2_i2|m.506	HMA8_ARATH	74.723	811	201	2	78	887	75	882	0	1246
TRINITY_DN108803_c0_g1_i1|m.508	P5CS_ACTDE	79.688	448	91	0	1	448	267	714	0	734
TRINITY_DN108803_c0_g1_i4|m.510	P5CS_ACTDE	81.575	711	131	0	18	728	4	714	0	1151
TRINITY_DN108803_c0_g2_i3|m.511	P5CS2_ARATH	77.901	181	40	0	1	181	486	666	4.85e-99	304
TRINITY_DN108803_c0_g1_i5|m.512	P5CS_ACTDE	81.716	711	130	0	18	728	4	714	0	1151
TRINITY_DN108844_c0_g1_i2|m.514	PRFB2_ARATH	69.6	125	38	0	151	275	81	205	1.36e-53	184
TRINITY_DN108844_c0_g1_i3|m.515	PRFB2_ARATH	77.536	414	92	1	136	549	67	479	0	670
TRINITY_DN108844_c0_g1_i6|m.516	PRFB2_ARATH	67.727	220	70	1	136	355	67	285	1.75e-99	307
TRINITY_DN108844_c0_g1_i6|m.517	PRFB2_ARATH	88.144	194	23	0	3	196	284	477	4.05e-124	362
TRINITY_DN108866_c0_g1_i2|m.518	NLP8_ARATH	44.72	322	148	7	1	298	1	316	4.69e-74	248
TRINITY_DN108866_c0_g1_i3|m.519	NLP9_ARATH	49.691	970	375	20	10	968	24	891	0	814
TRINITY_DN108888_c0_g2_i1|m.521	AB25B_ARATH	76.254	678	140	3	180	836	51	728	0	1056
TRINITY_DN108888_c0_g2_i2|m.522	AB25B_ARATH	76.254	678	140	3	155	811	51	728	0	1055
TRINITY_DN108868_c1_g4_i2|m.523	GLUD1_ORYSJ	24.937	397	223	8	31	354	68	462	5.28e-37	142
TRINITY_DN108868_c2_g1_i1|m.524	UTR5B_ARATH	77.616	344	73	1	1	340	1	344	0	548
TRINITY_DN108868_c2_g1_i3|m.525	UTR5_ARATH	81.592	201	37	0	1	201	125	325	2.8e-123	355
TRINITY_DN108868_c2_g1_i7|m.526	UTR5B_ARATH	80.319	188	37	0	1	188	1	188	3.37e-106	311
TRINITY_DN108868_c2_g1_i9|m.527	UTR5B_ARATH	79.474	190	39	0	1	190	1	190	2.18e-106	312
TRINITY_DN108868_c2_g1_i10|m.528	UTR5B_ARATH	75.676	37	9	0	1	37	1	37	1.92e-08	55.1
TRINITY_DN108845_c2_g1_i1|m.529	EF4L1_ARATH	64.103	78	28	0	55	132	34	111	9.26e-31	110
TRINITY_DN108845_c2_g1_i2|m.530	EF4L1_ARATH	62.821	78	29	0	55	132	34	111	1.12e-29	107
TRINITY_DN108845_c2_g1_i3|m.531	EF4L1_ARATH	62.821	78	29	0	55	132	34	111	1.12e-29	107
TRINITY_DN108845_c2_g1_i6|m.532	EF4L1_ARATH	64.103	78	28	0	55	132	34	111	9.26e-31	110
TRINITY_DN108845_c2_g1_i7|m.533	EF4L1_ARATH	62.821	78	29	0	55	132	34	111	1.12e-29	107
TRINITY_DN108845_c2_g1_i8|m.534	EF4L1_ARATH	62.821	78	29	0	55	132	34	111	1.12e-29	107
TRINITY_DN108845_c2_g1_i9|m.535	EF4L1_ARATH	64.103	78	28	0	55	132	34	111	9.26e-31	110
TRINITY_DN108845_c2_g1_i10|m.536	EF4L1_ARATH	64.103	78	28	0	55	132	34	111	9.26e-31	110
TRINITY_DN108845_c3_g1_i2|m.537	RBOHC_SOLTU	74.143	642	159	5	1	636	298	938	0	1013
TRINITY_DN108845_c3_g1_i2|m.538	RBOHC_SOLTU	64.73	241	68	6	13	236	16	256	1.98e-93	296
TRINITY_DN108845_c3_g2_i1|m.540	RBOHC_SOLTU	73.575	193	49	2	1	191	165	357	2.72e-90	286
TRINITY_DN108845_c3_g1_i4|m.541	RBOHC_SOLTU	71.767	928	230	11	13	913	16	938	0	1379
TRINITY_DN108899_c1_g5_i1|m.543	KN12C_ARATH	42.785	395	173	5	1	359	1304	1681	2.32e-77	263
TRINITY_DN108899_c1_g5_i2|m.544	KN12C_ARATH	41.62	358	183	4	1	349	1304	1644	9.12e-70	240
TRINITY_DN108899_c1_g3_i4|m.545	CMTA2_ARATH	41.93	632	335	8	304	926	398	1006	6.74e-155	486
TRINITY_DN108899_c1_g3_i4|m.545	CMTA2_ARATH	84	75	12	0	1	75	62	136	1.62e-34	146
TRINITY_DN108899_c1_g5_i3|m.547	KN12C_ARATH	50.35	286	133	1	34	310	1396	1681	1.54e-73	251
TRINITY_DN108899_c1_g5_i4|m.548	KN12C_ARATH	40.455	440	232	5	11	441	1226	1644	4.45e-81	276
TRINITY_DN108899_c1_g5_i5|m.549	KN12C_ARATH	45.57	395	189	4	1	386	1304	1681	5.22e-88	295
TRINITY_DN108899_c1_g3_i5|m.550	CMTA1_ARATH	40.436	1009	533	19	45	1032	12	973	0	659
TRINITY_DN108899_c1_g5_i6|m.552	KN12C_ARATH	45.382	249	127	1	34	273	1396	1644	3.47e-55	195
TRINITY_DN108899_c1_g5_i7|m.553	KN12C_ARATH	43.816	477	238	5	11	478	1226	1681	3.78e-99	331
TRINITY_DN108899_c1_g5_i8|m.554	KN12C_ARATH	38.547	358	167	5	1	322	1304	1644	5.68e-59	207
TRINITY_DN108825_c1_g1_i1|m.555	Y1181_ARATH	63.678	435	105	3	3	386	247	679	0	553
TRINITY_DN108825_c1_g1_i1|m.556	Y1181_ARATH	63.67	267	92	3	59	321	1	266	1.59e-106	328
TRINITY_DN108825_c1_g1_i5|m.557	Y1181_ARATH	69.615	441	121	3	2	442	265	692	0	620
TRINITY_DN108825_c1_g1_i5|m.558	Y1181_ARATH	63.67	267	92	3	59	321	1	266	1.59e-106	328
TRINITY_DN108825_c1_g1_i7|m.559	Y1181_ARATH	76.027	292	68	1	2	293	265	554	7.41e-164	475
TRINITY_DN108825_c1_g1_i7|m.560	Y1181_ARATH	47.059	119	61	2	59	176	1	118	3.43e-22	97.4
TRINITY_DN108825_c1_g1_i7|m.561	Y1181_ARATH	57.692	104	41	1	1	104	592	692	5.95e-29	112
TRINITY_DN108825_c1_g1_i8|m.562	Y1181_ARATH	69.615	441	121	3	2	442	265	692	0	620
TRINITY_DN108825_c1_g1_i8|m.563	Y1181_ARATH	66.421	271	89	2	59	327	1	271	6.92e-116	353
TRINITY_DN108825_c1_g1_i9|m.564	Y1181_ARATH	68.254	441	127	3	2	442	265	692	0	611
TRINITY_DN108825_c1_g1_i9|m.565	Y1181_ARATH	63.67	267	92	3	59	321	1	266	1.59e-106	328
TRINITY_DN108825_c1_g1_i10|m.566	Y1181_ARATH	68.934	441	124	3	2	442	265	692	0	615
TRINITY_DN108825_c1_g1_i10|m.567	Y1181_ARATH	66.421	271	89	2	59	327	1	271	6.92e-116	353
TRINITY_DN108825_c1_g1_i12|m.568	Y1181_ARATH	76.027	292	68	1	2	293	265	554	7.41e-164	475
TRINITY_DN108825_c1_g1_i12|m.569	Y1181_ARATH	47.059	119	61	2	59	176	1	118	3.43e-22	97.4
TRINITY_DN108825_c1_g1_i12|m.570	Y1181_ARATH	54.808	104	44	1	1	104	592	692	8.46e-27	105
TRINITY_DN108825_c1_g1_i13|m.571	Y1181_ARATH	68.934	441	124	3	2	442	265	692	0	615
TRINITY_DN108825_c1_g1_i13|m.572	Y1181_ARATH	66.421	271	89	2	59	327	1	271	6.92e-116	353
TRINITY_DN108825_c1_g1_i14|m.573	Y1181_ARATH	64.956	682	185	4	59	689	1	679	0	875
TRINITY_DN108825_c1_g1_i15|m.574	Y1181_ARATH	66.176	272	89	3	59	328	1	271	1.1e-114	350
TRINITY_DN108825_c1_g1_i15|m.575	Y1181_ARATH	76.027	292	68	1	2	293	265	554	2.37e-163	474
TRINITY_DN108825_c1_g1_i15|m.576	Y1181_ARATH	57.692	104	41	1	1	104	592	692	5.95e-29	112
TRINITY_DN108825_c1_g1_i16|m.577	Y1181_ARATH	66.176	272	89	3	59	328	1	271	1.1e-114	350
TRINITY_DN108825_c1_g1_i16|m.578	Y1181_ARATH	55.615	187	70	3	1	187	519	692	6.12e-53	182
TRINITY_DN108825_c1_g1_i16|m.579	Y1181_ARATH	78.771	179	38	0	2	180	265	443	1.29e-103	315
TRINITY_DN108825_c1_g1_i17|m.580	Y1181_ARATH	68.254	441	127	3	2	442	265	692	0	611
TRINITY_DN108825_c1_g1_i17|m.581	Y1181_ARATH	63.67	267	92	3	59	321	1	266	1.59e-106	328
TRINITY_DN108825_c1_g1_i18|m.582	Y1181_ARATH	66.176	272	89	3	59	328	1	271	1.1e-114	350
TRINITY_DN108825_c1_g1_i18|m.583	Y1181_ARATH	54.011	187	73	3	1	187	519	692	7.51e-51	176
TRINITY_DN108825_c1_g1_i18|m.584	Y1181_ARATH	78.771	179	38	0	2	180	265	443	1.29e-103	315
TRINITY_DN108825_c1_g1_i19|m.585	Y1181_ARATH	66.176	272	89	3	59	328	1	271	1.1e-114	350
TRINITY_DN108825_c1_g1_i19|m.586	Y1181_ARATH	54.011	187	73	3	1	187	519	692	7.51e-51	176
TRINITY_DN108825_c1_g1_i19|m.587	Y1181_ARATH	78.771	179	38	0	2	180	265	443	1.29e-103	315
TRINITY_DN108825_c1_g1_i20|m.588	Y1181_ARATH	76.027	292	68	1	2	293	265	554	7.41e-164	475
TRINITY_DN108825_c1_g1_i20|m.589	Y1181_ARATH	47.059	119	61	2	59	176	1	118	3.43e-22	97.4
TRINITY_DN108825_c1_g1_i20|m.590	Y1181_ARATH	54.808	104	44	1	1	104	592	692	8.46e-27	105
TRINITY_DN108864_c0_g1_i1|m.592	MEE12_ARATH	37.438	203	111	7	13	209	1	193	2.51e-33	130
TRINITY_DN108864_c0_g1_i2|m.593	MEE12_ARATH	42.371	734	343	17	13	737	1	663	3.46e-171	510
TRINITY_DN108864_c0_g1_i4|m.594	MEE12_ARATH	41.321	530	255	12	13	534	1	482	2.7e-120	372
TRINITY_DN108813_c0_g1_i2|m.596	SPL12_ARATH	47.461	1024	407	25	17	1024	19	927	0	843
TRINITY_DN108813_c0_g1_i4|m.598	SPL12_ARATH	47.405	1021	409	25	17	1021	19	927	0	835
TRINITY_DN108848_c0_g2_i1|m.602	TILS_BRASB	45.205	73	32	2	137	209	30	94	3.75e-08	56.2
TRINITY_DN108848_c0_g2_i1|m.603	TILS_RICTY	31.818	198	99	6	2	196	103	267	2.46e-19	89
TRINITY_DN108848_c0_g2_i2|m.604	TILS_BRASB	45.205	73	32	2	137	209	30	94	3.75e-08	56.2
TRINITY_DN108848_c0_g2_i2|m.605	TILS_ZYMMO	31.507	146	89	3	2	147	109	243	1.31e-18	84.7
TRINITY_DN108848_c0_g2_i3|m.607	TILS_BRASB	45.205	73	32	2	137	209	30	94	3.75e-08	56.2
TRINITY_DN108848_c0_g2_i3|m.608	TILS_ZYMMO	27.749	191	121	5	2	192	109	282	2.89e-20	89.4
TRINITY_DN108848_c0_g2_i4|m.611	TILS_BRASB	45.205	73	32	2	137	209	30	94	3.75e-08	56.2
TRINITY_DN108848_c0_g2_i4|m.612	TILS_RICTY	31.818	198	99	6	2	196	103	267	2.46e-19	89
TRINITY_DN108848_c0_g2_i6|m.614	TILS_BRASB	45.205	73	32	2	137	209	30	94	3.75e-08	56.2
TRINITY_DN108848_c0_g2_i6|m.615	TILS_RICAH	34.731	167	88	5	2	165	103	251	2.16e-20	90.9
TRINITY_DN108848_c0_g2_i7|m.617	TILS_BRASB	45.205	73	32	2	137	209	30	94	3.75e-08	56.2
TRINITY_DN108848_c0_g2_i7|m.618	TILS_RICTY	31.818	198	99	6	2	196	103	267	2.46e-19	89
TRINITY_DN108848_c0_g2_i8|m.620	TILS_BRASB	45.205	73	32	2	137	209	30	94	3.75e-08	56.2
TRINITY_DN108848_c0_g2_i8|m.621	TILS_WOLTR	40.351	114	54	2	2	115	104	203	2.86e-18	82.4
TRINITY_DN108848_c0_g2_i9|m.623	TILS_BRASB	45.205	73	32	2	137	209	30	94	3.75e-08	56.2
TRINITY_DN108848_c0_g2_i9|m.624	TILS_RICAH	34.731	167	88	5	2	165	103	251	2.44e-20	90.5
TRINITY_DN108848_c0_g2_i10|m.626	TILS_BRASB	45.205	73	32	2	137	209	30	94	3.75e-08	56.2
TRINITY_DN108848_c0_g2_i10|m.627	TILS_RICTY	31.818	198	99	6	2	196	103	267	2.46e-19	89
TRINITY_DN108848_c0_g2_i11|m.629	TILS_ZYMMO	29.048	210	128	7	2	211	109	297	6.26e-20	90.5
TRINITY_DN108848_c0_g2_i11|m.630	TILS_BRASB	45.205	73	32	2	137	209	30	94	3.75e-08	56.2
TRINITY_DN108848_c0_g2_i12|m.632	TILS_BRASB	45.205	73	32	2	137	209	30	94	3.75e-08	56.2
TRINITY_DN108848_c0_g2_i12|m.633	TILS_ZYMMO	28.342	187	117	5	2	188	109	278	5.74e-20	88.6
TRINITY_DN108848_c0_g2_i13|m.635	TILS_BRASB	45.205	73	32	2	137	209	30	94	3.75e-08	56.2
TRINITY_DN108848_c0_g2_i13|m.636	TILS_ZYMMO	31.507	146	89	3	2	147	109	243	1.31e-18	84.7
TRINITY_DN108892_c0_g1_i4|m.637	Y1609_ARATH	51.689	296	100	3	1	253	160	455	2.46e-99	300
TRINITY_DN108892_c0_g1_i7|m.638	Y1609_ARATH	55.518	299	128	3	1	297	160	455	6.86e-114	339
TRINITY_DN108892_c0_g1_i11|m.639	Y1609_ARATH	57.191	299	123	3	1	297	160	455	9.88e-116	343
TRINITY_DN108892_c0_g3_i1|m.640	Y1609_ARATH	49.029	206	56	2	34	190	31	236	2.65e-51	174
TRINITY_DN108892_c0_g4_i2|m.641	Y1609_ARATH	64	100	36	0	33	132	30	129	1.1e-35	132
TRINITY_DN108892_c0_g4_i3|m.642	Y1609_ARATH	66.184	207	69	1	33	238	30	236	9.71e-92	280
TRINITY_DN108854_c0_g1_i4|m.645	ABIL5_ORYSJ	43.478	115	65	0	22	136	38	152	1.17e-26	103
TRINITY_DN108854_c0_g1_i7|m.647	ABIL5_ORYSJ	36.957	184	107	4	22	199	38	218	4.98e-27	107
TRINITY_DN108854_c0_g1_i8|m.649	ABIL5_ORYSJ	40.964	83	49	0	22	104	38	120	1.56e-15	73.6
TRINITY_DN108854_c0_g1_i10|m.651	ABIL5_ORYSJ	38.122	181	100	4	22	190	38	218	2.05e-28	111
TRINITY_DN108854_c0_g1_i11|m.653	ABIL5_ORYSJ	40.964	83	49	0	22	104	38	120	1.56e-15	73.6
TRINITY_DN108854_c0_g1_i12|m.655	ABIL5_ORYSJ	43.478	115	65	0	22	136	38	152	1.17e-26	103
TRINITY_DN108854_c0_g1_i14|m.658	ABIL5_ORYSJ	36.957	184	107	4	22	199	38	218	4.53e-27	107
TRINITY_DN108854_c0_g1_i15|m.660	ABIL5_ORYSJ	38.122	181	100	4	22	190	38	218	1.66e-28	111
TRINITY_DN108854_c0_g1_i17|m.662	ABIL5_ORYSJ	36.957	184	107	4	22	199	38	218	7.36e-27	107
TRINITY_DN108854_c0_g1_i18|m.664	ABIL5_ORYSJ	40.964	83	49	0	22	104	38	120	1.56e-15	73.6
TRINITY_DN108854_c0_g1_i19|m.667	ABIL5_ORYSJ	40.964	83	49	0	22	104	38	120	1.56e-15	73.6
TRINITY_DN108854_c0_g1_i21|m.669	ABIL5_ORYSJ	40.964	83	49	0	22	104	38	120	1.56e-15	73.6
TRINITY_DN108854_c1_g1_i1|m.671	ARI1_ARATH	58.065	155	64	1	1	154	1	155	8e-57	189
TRINITY_DN108854_c1_g1_i2|m.672	ARI2_ARATH	82.143	364	65	0	1	364	169	532	0	646
TRINITY_DN108854_c1_g1_i3|m.675	ARI2_ARATH	75.116	430	95	3	1	424	169	592	0	670
TRINITY_DN108854_c1_g1_i4|m.678	ARI1_ARATH	62.051	195	73	1	1	194	1	195	9.04e-80	251
TRINITY_DN108854_c1_g1_i5|m.679	ARI2_ARATH	78.079	406	83	2	1	406	169	568	0	666
TRINITY_DN108876_c0_g1_i1|m.682	TTL12_MOUSE	37.972	503	253	13	351	823	157	630	5.85e-96	316
TRINITY_DN108876_c0_g1_i1|m.682	TTL12_MOUSE	37.097	124	54	3	12	111	24	147	2.48e-13	77.4
TRINITY_DN108876_c0_g1_i2|m.684	TTL12_MOUSE	37.972	503	253	13	393	865	157	630	6.84e-96	317
TRINITY_DN108876_c0_g1_i2|m.684	TTL12_MOUSE	37.097	124	54	3	12	111	24	147	2.54e-13	77.4
TRINITY_DN108876_c0_g1_i4|m.686	TTL12_MOUSE	46.358	151	74	2	6	149	338	488	1.18e-35	133
TRINITY_DN108855_c3_g1_i1|m.688	CESA4_ARATH	61.29	93	34	1	27	117	14	106	2.15e-38	140
TRINITY_DN108855_c3_g2_i1|m.690	CESA4_ARATH	82.661	917	141	5	7	905	133	1049	0	1559
TRINITY_DN108855_c4_g1_i1|m.693	CESA9_ARATH	83.417	597	98	1	1	596	490	1086	0	1065
TRINITY_DN108898_c0_g7_i1|m.695	FBW2_ARATH	56.954	302	123	4	1	300	1	297	1.95e-117	343
TRINITY_DN108898_c0_g7_i1|m.696	RUS3_ARATH	81.275	251	45	1	46	296	14	262	1.78e-146	421
TRINITY_DN108898_c0_g7_i2|m.697	FBW2_ARATH	53.495	329	139	5	42	368	1	317	7.93e-116	342
TRINITY_DN108800_c4_g1_i2|m.702	IDD12_ARATH	70.492	183	49	2	1	178	1	183	2.74e-88	267
TRINITY_DN108800_c4_g1_i3|m.703	IDD12_ARATH	70.652	184	48	3	1	179	1	183	9.83e-88	265
TRINITY_DN108800_c4_g1_i4|m.704	IDD12_ARATH	69.048	168	47	2	1	163	1	168	1.21e-76	236
TRINITY_DN108800_c4_g1_i5|m.705	IDD12_ARATH	71.739	184	46	3	1	179	1	183	8.62e-89	268
TRINITY_DN108800_c4_g1_i7|m.706	IDD12_ARATH	69.048	168	47	2	1	163	1	168	1.21e-76	236
TRINITY_DN108800_c5_g2_i1|m.710	IDD10_ARATH	73.148	216	32	3	1	190	63	278	1.14e-112	337
TRINITY_DN108800_c5_g3_i1|m.711	IDD10_ARATH	72.727	220	46	4	1	206	63	282	2.75e-111	340
TRINITY_DN108858_c0_g1_i1|m.712	PTL_ARATH	39.326	178	71	7	12	176	1	154	1.12e-16	80.1
TRINITY_DN108858_c0_g1_i3|m.713	PTL_ARATH	61.538	260	83	4	63	315	119	368	3.78e-103	317
TRINITY_DN108858_c0_g1_i4|m.715	PTL_ARATH	49.037	571	225	24	66	598	49	591	8.24e-147	439
TRINITY_DN108859_c0_g1_i3|m.717	NU4M_WHEAT	94.771	153	8	0	1	153	1	153	1.05e-96	291
TRINITY_DN108859_c0_g2_i1|m.719	NMNAT_ARATH	62.559	211	75	1	1	211	1	207	2.48e-96	283
TRINITY_DN108859_c0_g2_i5|m.720	NMNAT_ARATH	64.211	190	64	1	1	190	1	186	4.84e-90	266
TRINITY_DN108859_c0_g2_i9|m.721	NMNAT_ARATH	61.783	157	56	1	1	157	1	153	1.08e-69	214
TRINITY_DN108859_c0_g2_i10|m.722	NMNAT_ARATH	63.158	190	66	1	1	190	1	186	6.47e-87	259
TRINITY_DN108859_c0_g2_i12|m.723	NMNAT_ARATH	63.025	238	84	1	1	238	1	234	3.83e-111	322
TRINITY_DN108859_c0_g2_i13|m.724	NMNAT_ARATH	60.248	161	60	1	1	161	1	157	9.19e-68	209
TRINITY_DN108842_c0_g1_i3|m.725	RSS3_ORYSJ	38.994	159	73	5	14	171	31	166	1e-25	105
TRINITY_DN108842_c0_g1_i4|m.727	RSS3_ORYSJ	39.583	144	78	1	1	135	106	249	6.27e-26	108
TRINITY_DN108842_c0_g1_i5|m.728	RSS3_ORYSJ	43.077	130	65	1	26	146	101	230	1.31e-26	110
TRINITY_DN108842_c0_g1_i7|m.729	RSS3_ORYSJ	38.994	159	73	5	14	171	31	166	1e-25	105
TRINITY_DN108842_c0_g1_i9|m.731	RSS3_ORYSJ	36.364	242	121	6	14	245	31	249	4.09e-37	142
TRINITY_DN108842_c0_g1_i12|m.732	RSS3_ORYSJ	39.583	144	78	1	1	135	106	249	6.55e-26	108
TRINITY_DN108842_c0_g1_i13|m.733	RSS3_ORYSJ	40	175	81	5	14	187	31	182	3.07e-31	122
TRINITY_DN108842_c0_g1_i14|m.735	RSS3_ORYSJ	37.264	212	100	5	3	203	41	230	5.84e-36	138
TRINITY_DN108811_c0_g3_i1|m.736	YMF16_ARATH	92.308	182	14	0	18	199	4	185	3.79e-107	311
TRINITY_DN108896_c0_g1_i1|m.737	B3GTG_ARATH	63.913	460	151	2	1	460	175	619	0	620
TRINITY_DN108896_c0_g1_i2|m.739	B3GTG_ARATH	69.697	165	50	0	3	167	351	515	3.32e-79	251
TRINITY_DN108851_c0_g2_i1|m.740	FBK50_ARATH	26.009	446	248	16	2	397	9	422	5.82e-26	112
TRINITY_DN108851_c0_g2_i3|m.742	FBK50_ARATH	26.009	446	248	16	2	397	9	422	5.82e-26	112
TRINITY_DN108851_c0_g2_i4|m.744	FBK50_ARATH	26.009	446	248	16	2	397	9	422	5.82e-26	112
TRINITY_DN108851_c0_g2_i5|m.746	FBK50_ARATH	25.664	452	242	17	2	403	15	422	3.92e-24	106
TRINITY_DN108851_c0_g3_i1|m.748	CHR19_ARATH	80.535	411	80	0	1	411	352	762	0	713
TRINITY_DN108851_c0_g3_i1|m.749	CHR19_ARATH	78.261	184	40	0	32	215	148	331	4.08e-104	320
TRINITY_DN108851_c0_g3_i3|m.750	CHR19_ARATH	80.535	411	80	0	1	411	352	762	0	713
TRINITY_DN108851_c0_g3_i3|m.751	CHR19_ARATH	54.328	335	114	4	1	320	1	311	3.86e-101	317
TRINITY_DN108851_c0_g3_i4|m.752	CHR19_ARATH	75.299	502	98	1	32	507	148	649	0	807
TRINITY_DN108851_c0_g3_i5|m.753	CHR19_ARATH	69.504	787	201	4	1	772	1	763	0	1108
TRINITY_DN108893_c0_g1_i1|m.754	TGH_ARATH	62.219	802	272	11	1	797	1	776	0	912
TRINITY_DN108893_c0_g1_i2|m.757	TGH_ARATH	62.672	801	268	11	1	795	1	776	0	914
TRINITY_DN108867_c0_g1_i1|m.760	KN7N_ARATH	67.581	620	177	8	33	644	1	604	0	820
TRINITY_DN108867_c0_g1_i1|m.762	KN7N_ARATH	44.231	156	82	2	18	172	669	820	1.52e-30	120
TRINITY_DN108867_c0_g1_i3|m.765	KN7N_ARATH	67.581	620	177	8	33	644	1	604	0	820
TRINITY_DN108867_c0_g1_i4|m.769	KN7N_ARATH	60	855	302	11	33	882	1	820	0	971
TRINITY_DN108867_c0_g1_i5|m.771	KN7N_ARATH	56.221	651	255	9	1	642	191	820	0	657
TRINITY_DN108867_c0_g1_i5|m.772	KN7N_ARATH	71.515	165	41	2	33	197	1	159	6.83e-78	251
TRINITY_DN108867_c0_g1_i6|m.775	KN7N_ARATH	60.213	847	301	11	33	870	1	820	0	967
TRINITY_DN108867_c0_g1_i7|m.778	KN7N_ARATH	63.778	704	224	10	33	722	1	687	0	855
TRINITY_DN108867_c0_g1_i8|m.781	KN7N_ARATH	59.883	855	299	12	33	878	1	820	0	964
TRINITY_DN108867_c0_g1_i9|m.784	KN7N_ARATH	60.567	847	302	11	33	874	1	820	0	975
TRINITY_DN108819_c4_g2_i2|m.786	STLP2_ARATH	52.212	226	102	3	1	222	169	392	1.45e-65	210
TRINITY_DN108819_c4_g2_i3|m.787	STLP2_ARATH	56.122	98	43	0	1	98	263	360	1.06e-28	109
TRINITY_DN108819_c4_g2_i4|m.788	STLP2_ARATH	56.275	247	104	3	1	244	145	390	2.41e-84	259
TRINITY_DN108819_c4_g2_i8|m.789	STLP2_ARATH	44.805	154	71	2	9	162	11	150	6.88e-26	104
TRINITY_DN108869_c0_g2_i1|m.808	CFXQ_CYAM1	40.306	196	108	4	209	400	32	222	6.24e-41	151
TRINITY_DN108869_c0_g2_i3|m.811	CFXQ_CYAM1	40.306	196	108	4	90	281	32	222	3.89e-42	151
TRINITY_DN108869_c0_g2_i3|m.812	TNKS_DROME	35.455	110	62	3	84	192	490	591	2.38e-09	59.3
TRINITY_DN108869_c0_g2_i4|m.815	CFXQ2_CYACA	41.837	98	53	2	23	118	118	213	4.19e-17	79.3
TRINITY_DN108869_c0_g2_i8|m.816	CFXQ_CYAM1	40.559	143	81	2	2	142	82	222	3.34e-30	116
TRINITY_DN108869_c0_g2_i11|m.818	CFXQ_CYAM1	41.135	141	79	2	2	140	82	220	4.24e-30	115
TRINITY_DN108874_c0_g3_i3|m.819	PAH1_ARATH	67.974	306	97	1	484	788	490	795	4.57e-141	441
TRINITY_DN108874_c0_g3_i3|m.819	PAH1_ARATH	47.727	352	143	9	1	346	1	317	2.21e-81	282
TRINITY_DN108853_c0_g1_i4|m.821	ACA4_ARATH	71.248	793	217	5	2	794	243	1024	0	1160
TRINITY_DN108820_c0_g1_i2|m.823	PUM7_ARATH	69.538	325	99	0	423	747	326	650	1.8e-164	492
TRINITY_DN108879_c1_g3_i1|m.826	MLO6_ARATH	34.043	141	62	5	22	147	459	583	3.55e-14	72
TRINITY_DN108879_c1_g4_i1|m.827	MLO6_ARATH	70.219	319	86	3	1	311	1	318	8.64e-161	463
TRINITY_DN108879_c1_g3_i2|m.829	MLO6_ARATH	45.695	151	71	4	1	145	438	583	8.02e-33	124
TRINITY_DN108879_c1_g3_i3|m.830	MLO6_ARATH	34.043	141	62	5	22	147	459	583	3.55e-14	72
TRINITY_DN108879_c1_g3_i4|m.831	MLO12_ARATH	76.25	240	57	0	1	240	199	438	4.13e-133	389
TRINITY_DN108879_c1_g5_i2|m.832	P4KG5_ARATH	61.486	296	98	6	1	295	350	630	5.62e-106	324
TRINITY_DN108879_c1_g5_i2|m.834	MLO6_ARATH	52.542	177	71	5	1	171	414	583	2.39e-53	181
TRINITY_DN108879_c1_g7_i1|m.836	P4KG5_ARATH	55.422	249	98	6	1	247	350	587	6.04e-73	236
TRINITY_DN108805_c1_g2_i1|m.847	NCRK_ARATH	76.991	113	25	1	1	112	306	418	2.97e-53	177
TRINITY_DN108805_c1_g4_i1|m.848	NCRK_ARATH	60.526	532	184	11	1	525	1	513	0	608
TRINITY_DN108805_c1_g4_i2|m.849	NCRK_ARATH	51.337	374	160	7	1	371	1	355	1.96e-117	355
TRINITY_DN108805_c1_g4_i2|m.850	NCRK_ARATH	79.279	111	20	3	25	132	403	513	4.73e-51	177
TRINITY_DN108805_c1_g4_i4|m.851	NCRK_ARATH	79.279	111	20	3	25	132	403	513	4.73e-51	177
TRINITY_DN108805_c1_g4_i4|m.852	NCRK_ARATH	41.176	170	84	5	1	169	1	155	4.51e-32	124
TRINITY_DN108805_c1_g4_i4|m.853	NCRK_ARATH	74.227	97	25	0	1	97	258	354	2.48e-47	161
TRINITY_DN108805_c1_g4_i5|m.854	NCRK_ARATH	51.475	373	155	8	1	366	1	354	3.31e-115	348
TRINITY_DN108805_c1_g4_i5|m.855	NCRK_ARATH	77.852	149	29	4	27	171	365	513	1.06e-70	230
TRINITY_DN108805_c1_g4_i6|m.856	NCRK_ARATH	79.279	111	20	3	25	132	403	513	4.73e-51	177
TRINITY_DN108805_c1_g4_i6|m.857	NCRK_ARATH	41.176	170	84	5	1	169	1	155	4.51e-32	124
TRINITY_DN108805_c1_g4_i6|m.858	NCRK_ARATH	74.227	97	25	0	1	97	258	354	2.48e-47	161
TRINITY_DN108805_c1_g4_i8|m.859	NCRK_ARATH	76.953	256	51	5	1	248	258	513	5.71e-135	399
TRINITY_DN108805_c1_g4_i8|m.860	NCRK_ARATH	41.176	170	84	5	1	169	1	155	4.51e-32	124
TRINITY_DN108805_c1_g4_i9|m.861	NCRK_ARATH	51.337	374	160	7	1	371	1	355	1.96e-117	355
TRINITY_DN108805_c1_g4_i9|m.862	NCRK_ARATH	79.279	111	20	3	25	132	403	513	4.73e-51	177
TRINITY_DN108805_c1_g4_i10|m.863	NCRK_ARATH	59.774	532	184	12	1	521	1	513	0	595
TRINITY_DN108805_c1_g4_i13|m.864	NCRK_ARATH	78.516	256	51	4	1	252	258	513	7.47e-140	411
TRINITY_DN108805_c1_g4_i13|m.865	NCRK_ARATH	41.176	170	84	5	1	169	1	155	4.51e-32	124
TRINITY_DN108805_c1_g5_i3|m.866	NCRK_ARATH	52.139	374	157	7	1	372	1	354	3.35e-121	364
TRINITY_DN108805_c1_g5_i3|m.867	NCRK_ARATH	63.333	180	60	4	28	201	366	545	1.56e-63	211
TRINITY_DN108805_c1_g5_i4|m.868	NCRK_ARATH	56.283	565	219	11	1	557	1	545	0	592
TRINITY_DN108805_c1_g5_i5|m.869	NCRK_ARATH	54.27	562	198	11	1	520	1	545	0	549
TRINITY_DN113450_c0_g1_i1|m.879	BCP_PEA	51.695	118	55	2	1	118	7	122	1.3e-34	123
TRINITY_DN113428_c0_g1_i1|m.884	CYT3_ARATH	45.872	109	57	2	5	113	3	109	1.84e-25	95.5
TRINITY_DN113452_c0_g1_i1|m.885	IAA33_ARATH	73.267	101	18	1	1	101	64	155	3.86e-37	125
TRINITY_DN123670_c0_g1_i1|m.890	STA1_ARATH	35.714	70	41	1	65	130	1	70	2.39e-06	48.5
TRINITY_DN123664_c0_g1_i1|m.891	SF3A2_HUMAN	76.238	101	24	0	1	101	115	215	2.52e-54	179
TRINITY_DN123617_c0_g1_i1|m.893	PMA11_ARATH	93.75	32	2	0	69	100	925	956	9.51e-12	62.8
TRINITY_DN116621_c0_g1_i1|m.897	RS18_ICTPU	83.607	122	20	0	1	122	31	152	2.13e-73	218
TRINITY_DN116622_c0_g1_i1|m.898	HFA4B_ORYSJ	44.167	120	66	1	1	120	87	205	2.48e-22	93.6
TRINITY_DN116683_c0_g1_i1|m.900	NNRE_BRAFL	55.372	121	46	3	1	117	133	249	3.65e-40	137
TRINITY_DN116655_c0_g1_i1|m.903	IQM5_ARATH	71.698	106	30	0	1	106	275	380	4e-52	173
TRINITY_DN116636_c0_g1_i1|m.904	Y5713_ARATH	48.214	56	29	0	1	56	313	368	3.65e-12	63.9
TRINITY_DN146010_c0_g1_i1|m.913	IF4B3_ARATH	54.444	180	64	7	37	204	1	174	2.01e-20	91.3
TRINITY_DN146016_c0_g1_i1|m.916	WIH2_ARATH	90.625	32	2	1	35	65	17	48	6.09e-08	49.7
TRINITY_DN146033_c0_g1_i1|m.923	SUR1_ARATH	52	100	48	0	15	114	30	129	3.78e-30	114
TRINITY_DN146034_c0_g1_i1|m.929	AB23G_ARATH	67.91	134	40	2	2	132	74	207	3.68e-52	176
TRINITY_DN100459_c0_g1_i1|m.933	MYST1_ARATH	85.553	443	54	2	4	446	13	445	0	791
TRINITY_DN100419_c0_g3_i1|m.935	FUCO3_ARATH	65.915	355	113	1	31	385	26	372	0	509
TRINITY_DN100419_c0_g3_i3|m.937	FUCO3_ARATH	62.791	86	24	1	17	102	295	372	5.82e-34	123
TRINITY_DN100419_c0_g3_i4|m.938	GDL53_ARATH	57.692	182	77	0	1	182	199	380	6.86e-79	242
TRINITY_DN100477_c1_g1_i1|m.939	UBC14_ARATH	86.885	122	16	0	21	142	1	122	8.44e-69	208
TRINITY_DN100477_c1_g1_i2|m.940	UBC14_ARATH	89.655	116	12	0	1	116	1	116	1.21e-66	202
TRINITY_DN100477_c1_g1_i3|m.942	UBC14_ARATH	89.655	116	12	0	1	116	1	116	2.6e-67	203
TRINITY_DN100477_c1_g1_i4|m.944	UBC14_ARATH	89.873	158	16	0	1	158	1	158	8.58e-97	279
TRINITY_DN100477_c1_g1_i5|m.945	UBC14_ARATH	87.705	122	15	0	1	122	1	122	9.21e-69	207
TRINITY_DN100477_c1_g1_i6|m.947	UBC14_ARATH	86.885	122	16	0	21	142	1	122	8.44e-69	208
TRINITY_DN100477_c1_g1_i6|m.948	UBC14_ARATH	84.906	53	8	0	50	102	114	166	3.93e-25	95.5
TRINITY_DN100477_c1_g1_i7|m.949	UBC14_ARATH	89.157	166	18	0	21	186	1	166	4.05e-103	296
TRINITY_DN100477_c1_g4_i1|m.950	UBC7_ARATH	89.759	166	17	0	1	166	1	166	8.73e-104	297
TRINITY_DN100477_c1_g4_i2|m.951	UBC13_ARATH	89.908	109	11	0	1	109	58	166	9.42e-70	208
TRINITY_DN100477_c1_g4_i3|m.952	UBC7_ARATH	89.759	166	17	0	1	166	1	166	5.05e-104	298
TRINITY_DN100477_c1_g7_i4|m.953	UBC7_ARATH	93.75	48	3	0	53	100	1	48	2.39e-17	75.5
TRINITY_DN100477_c1_g7_i8|m.954	UBC7_ARATH	93.75	48	3	0	53	100	1	48	2.39e-17	75.5
TRINITY_DN100477_c1_g8_i1|m.955	UBC7_ARATH	90.526	95	9	0	53	147	1	95	2.29e-52	166
TRINITY_DN100477_c1_g9_i1|m.956	UBC7_ARATH	88.793	116	13	0	1	116	50	165	8.19e-76	224
TRINITY_DN100482_c0_g2_i1|m.957	BKI1_ARATH	36.207	232	101	11	1	197	115	334	1.45e-11	65.5
TRINITY_DN100482_c0_g3_i2|m.958	BKI1_ARATH	40.357	280	114	13	23	265	22	285	1.25e-23	101
TRINITY_DN100482_c0_g3_i5|m.960	BKI1_ARATH	41.265	332	128	14	23	306	22	334	2.27e-26	109
TRINITY_DN100482_c0_g4_i1|m.962	BKI1_ARATH	56.19	105	26	4	23	114	22	119	5.36e-10	58.2
TRINITY_DN100476_c1_g1_i1|m.963	GLO2D_ARATH	77.857	140	31	0	1	140	190	329	1.31e-77	236
TRINITY_DN100476_c1_g2_i1|m.964	GLO2N_ARATH	75.893	112	27	0	1	112	213	324	2.8e-59	187
TRINITY_DN100476_c1_g3_i1|m.965	GLO2M_ARATH	68.333	120	35	2	1	117	1	120	7.95e-49	161
TRINITY_DN100454_c0_g1_i3|m.966	LSF1_ARATH	77.311	119	27	0	1	119	433	551	1.62e-63	206
TRINITY_DN100454_c0_g1_i4|m.967	LSF1_ARATH	79.114	158	33	0	1	158	433	590	8.86e-90	275
TRINITY_DN100454_c0_g1_i5|m.968	LSF1_ARATH	75.862	87	21	0	25	111	465	551	1.73e-44	155
TRINITY_DN100400_c0_g1_i3|m.969	TAT2_ARATH	75	412	94	2	1	409	1	406	0	644
TRINITY_DN100490_c0_g1_i1|m.970	DPOL_THES9	98.788	330	4	0	1	330	446	775	0	653
TRINITY_DN100441_c1_g1_i1|m.972	SC13B_ARATH	84.768	302	46	0	1	302	1	302	0	529
TRINITY_DN100441_c1_g1_i2|m.973	SC13B_ARATH	84.437	302	47	0	1	302	1	302	0	528
TRINITY_DN100464_c0_g1_i2|m.974	RBK1_ARATH	74.691	162	41	0	1	162	170	331	2.43e-84	258
TRINITY_DN100464_c0_g1_i4|m.975	RBK1_ARATH	60.802	324	125	2	6	329	28	349	6.46e-131	384
TRINITY_DN100464_c0_g1_i6|m.976	RBK1_ARATH	50.917	218	105	2	6	223	28	243	2.74e-58	194
TRINITY_DN100475_c0_g1_i1|m.979	MED18_ARATH	84.722	144	22	0	1	144	76	219	2.17e-82	244
TRINITY_DN100475_c0_g1_i2|m.980	MED18_ARATH	85.253	217	32	0	1	217	3	219	1.42e-134	379
TRINITY_DN100475_c0_g1_i3|m.981	MED18_ARATH	84.722	144	22	0	1	144	76	219	2.17e-82	244
TRINITY_DN100475_c0_g1_i4|m.982	MED18_ARATH	84.722	144	22	0	1	144	76	219	3.08e-82	243
TRINITY_DN100475_c0_g1_i5|m.983	MED18_ARATH	84.722	144	22	0	1	144	76	219	3.08e-82	243
TRINITY_DN100436_c0_g1_i1|m.984	SINA3_ARATH	93.548	248	14	1	1	246	78	325	3.19e-176	490
TRINITY_DN100466_c0_g1_i1|m.985	HAP2_ARATH	68.927	177	54	1	1	176	428	604	4.07e-85	268
TRINITY_DN100498_c0_g1_i1|m.987	Y1814_ARATH	65.657	297	99	3	75	368	59	355	1.49e-143	414
TRINITY_DN100498_c0_g1_i2|m.988	Y1814_ARATH	71.635	208	58	1	1	207	148	355	5.78e-111	324
TRINITY_DN100498_c0_g1_i4|m.989	Y1814_ARATH	73.077	208	55	1	1	207	148	355	1.36e-112	328
TRINITY_DN100498_c0_g1_i6|m.990	Y1814_ARATH	57.576	297	87	4	60	317	59	355	8.22e-117	343
TRINITY_DN100498_c0_g1_i7|m.991	Y1814_ARATH	65.278	216	72	3	60	272	59	274	2.47e-101	302
TRINITY_DN100465_c0_g3_i1|m.992	SMG9_RAT	26.984	315	164	11	18	299	238	519	2.49e-22	100
TRINITY_DN100465_c0_g3_i3|m.993	SMG9_RAT	26.984	315	164	11	18	299	238	519	2.49e-22	100
TRINITY_DN100465_c0_g3_i6|m.994	SMG9_XENLA	38.462	104	64	0	66	169	172	275	9.31e-13	69.3
TRINITY_DN100465_c0_g3_i6|m.995	SMG9_BOVIN	31.633	98	47	3	25	102	422	519	7.88e-07	49.3
TRINITY_DN100465_c0_g3_i7|m.997	SMG9_XENLA	38.462	104	64	0	66	169	172	275	9.31e-13	69.3
TRINITY_DN100465_c0_g3_i7|m.998	SMG9_RAT	24.39	205	120	6	1	185	330	519	5.16e-07	52.4
TRINITY_DN100465_c0_g3_i8|m.1001	SMG9_RAT	25.668	374	210	12	18	361	142	477	2.59e-19	92.8
TRINITY_DN100478_c0_g1_i1|m.1003	F136A_XENTR	27.586	145	93	5	11	150	1	138	2.4e-11	60.8
TRINITY_DN100478_c0_g1_i2|m.1004	F136A_XENTR	28.671	143	94	5	11	150	1	138	1.59e-11	61.2
TRINITY_DN100478_c0_g1_i3|m.1005	F136A_BOVIN	31.193	109	69	3	42	146	28	134	2.62e-11	60.8
TRINITY_DN100491_c0_g3_i3|m.1006	ACR3_ARATH	70.068	147	38	2	4	144	306	452	9.6e-65	206
TRINITY_DN100440_c0_g2_i1|m.1013	Y5161_ARATH	29.412	102	65	4	68	166	56	153	2.9e-07	52
TRINITY_DN100458_c0_g1_i1|m.1015	ATL54_ARATH	45.175	228	87	9	23	221	5	223	1.77e-51	181
TRINITY_DN100458_c0_g1_i2|m.1016	ATL54_ARATH	45.175	228	87	9	23	221	5	223	1.77e-51	181
TRINITY_DN100484_c0_g1_i2|m.1017	HMA2_ARATH	60.431	882	314	11	1	864	1	865	0	1046
TRINITY_DN100484_c1_g1_i1|m.1019	PER47_ARATH	72.152	316	86	2	43	358	12	325	8.24e-171	481
TRINITY_DN100484_c1_g1_i2|m.1020	PER47_ARATH	73.298	191	49	2	43	233	12	200	5.57e-99	295
TRINITY_DN100484_c1_g1_i3|m.1021	PER47_ARATH	69.937	316	93	2	43	358	12	325	6.47e-168	474
TRINITY_DN100484_c1_g1_i4|m.1022	PER47_ARATH	72.993	137	35	2	43	179	12	146	1.9e-67	211
TRINITY_DN100474_c0_g1_i1|m.1023	RPS2_ARATH	28.198	383	244	9	5	366	516	888	5.64e-30	125
TRINITY_DN100474_c0_g1_i2|m.1025	DRL40_ARATH	29.495	773	467	21	134	886	155	869	6.15e-79	278
TRINITY_DN100485_c0_g2_i1|m.1030	CASP_ARATH	79.361	407	83	1	1	406	133	539	0	638
TRINITY_DN100485_c0_g2_i3|m.1031	CASP_ARATH	78.519	135	28	1	1	134	405	539	1.83e-64	210
TRINITY_DN100417_c0_g1_i2|m.1032	CARLK_ARATH	56.166	673	250	13	31	697	29	662	0	715
TRINITY_DN100417_c0_g1_i3|m.1037	CARLK_ARATH	52.661	357	143	7	1	352	139	474	2.11e-110	344
TRINITY_DN100417_c0_g1_i3|m.1038	CARLK_ARATH	65.025	203	59	4	1	202	471	662	6.73e-82	259
TRINITY_DN100411_c0_g1_i1|m.1040	Y5162_ARATH	33.597	253	164	3	27	276	160	411	2.54e-31	129
TRINITY_DN100401_c0_g3_i3|m.1042	IMP2L_DANRE	42.105	114	65	1	48	160	53	166	1.02e-28	107
TRINITY_DN100401_c0_g3_i5|m.1043	IMP2L_DANRE	45.977	87	46	1	18	103	80	166	2.66e-22	89
TRINITY_DN100401_c0_g3_i9|m.1044	IMP2L_DANRE	45.977	87	46	1	12	97	80	166	7.28e-22	87.4
TRINITY_DN100401_c0_g3_i10|m.1046	IMP2L_DANRE	45.977	87	46	1	18	103	80	166	2.66e-22	89
TRINITY_DN100473_c1_g1_i2|m.1047	Y4345_ARATH	66.667	357	99	5	24	373	13	356	2.77e-158	454
TRINITY_DN100473_c1_g3_i1|m.1050	CEPR2_ARATH	62.162	111	41	1	3	112	848	958	1.96e-39	142
TRINITY_DN100418_c0_g1_i1|m.1051	RAA4C_ARATH	79.67	182	35	1	1	182	42	221	7.33e-105	303
TRINITY_DN100418_c0_g1_i2|m.1052	RLGP1_ORYSJ	78.453	181	38	1	1	181	45	224	9.66e-104	300
TRINITY_DN100418_c0_g1_i3|m.1053	RLGP1_ORYSJ	74.809	131	32	1	1	131	95	224	5.91e-68	207
TRINITY_DN100462_c0_g2_i1|m.1054	USB1_DANRE	33.796	216	118	7	64	278	80	271	5e-28	112
TRINITY_DN100462_c0_g2_i2|m.1056	USB1_DANRE	38.172	186	90	7	68	252	81	242	4.09e-24	101
TRINITY_DN100462_c0_g2_i3|m.1057	USB1_DANRE	34.951	103	66	1	19	121	170	271	3.97e-13	67
TRINITY_DN100462_c0_g2_i4|m.1058	USB1_MOUSE	25.926	243	157	2	41	283	45	264	7.5e-26	106
TRINITY_DN100437_c1_g2_i1|m.1059	NUD18_ARATH	70.414	169	48	2	1	169	1	167	3.28e-82	243
TRINITY_DN100437_c1_g2_i2|m.1060	NUD17_ARATH	68.023	172	52	3	1	171	6	175	2.36e-80	239
TRINITY_DN100437_c1_g2_i4|m.1061	NUD17_ARATH	65.049	103	31	4	1	101	6	105	3.19e-37	127
TRINITY_DN100437_c1_g2_i5|m.1062	NUD17_ARATH	67.442	172	53	3	1	171	6	175	6.54e-81	240
TRINITY_DN100437_c1_g2_i6|m.1063	NUD17_ARATH	55.399	213	51	5	1	212	6	175	9.5e-72	218
TRINITY_DN100437_c1_g2_i7|m.1064	NUD17_ARATH	72.18	133	35	2	1	133	6	136	5.53e-67	203
TRINITY_DN100437_c1_g2_i8|m.1065	NUD18_ARATH	65.686	102	32	3	1	101	1	100	1.1e-37	128
TRINITY_DN100437_c1_g2_i9|m.1066	NUD17_ARATH	68.421	171	51	3	1	170	6	174	5.01e-83	245
TRINITY_DN100448_c1_g1_i1|m.1068	SR45A_ARATH	64.706	85	30	0	41	125	67	151	1.69e-33	123
TRINITY_DN100448_c1_g1_i2|m.1072	SR45A_ARATH	64.706	85	30	0	41	125	67	151	1.69e-33	123
TRINITY_DN100448_c1_g1_i3|m.1074	SR45A_ARATH	66.087	115	37	1	41	155	67	179	1.54e-36	134
TRINITY_DN100480_c2_g1_i3|m.1079	VPS25_ARATH	84.358	179	28	0	1	179	1	179	8.19e-115	326
TRINITY_DN100480_c2_g1_i4|m.1080	VPS25_ARATH	80.165	121	21	1	23	140	59	179	1.73e-66	202
TRINITY_DN100480_c2_g1_i4|m.1081	POLR1_ARATH	40.351	57	34	0	21	77	1404	1460	2.45e-07	50.8
TRINITY_DN100480_c2_g1_i6|m.1082	VPS25_ARATH	83.24	179	30	0	1	179	1	179	2.77e-114	325
TRINITY_DN100433_c0_g1_i2|m.1083	PUMP3_ARATH	68.896	299	87	3	30	327	12	305	8.19e-154	436
TRINITY_DN100433_c0_g1_i4|m.1084	PUMP3_ARATH	75	168	38	1	1	168	142	305	1.02e-94	279
TRINITY_DN100433_c0_g1_i4|m.1084	PUMP3_ARATH	30.303	132	87	2	18	144	55	186	1.17e-11	64.7
TRINITY_DN100433_c0_g1_i5|m.1085	PUMP3_ARATH	59.35	123	48	2	30	151	12	133	6.26e-40	140
TRINITY_DN100433_c0_g1_i5|m.1086	PUMP3_ARATH	73.81	168	40	1	1	168	142	305	2.21e-94	278
TRINITY_DN100433_c0_g1_i5|m.1086	PUMP3_ARATH	28.788	132	89	2	18	144	55	186	5.89e-11	62.8
TRINITY_DN100408_c1_g1_i2|m.1095	CCD94_DICDI	58.794	199	81	1	1	199	1	198	1.35e-78	246
TRINITY_DN100445_c0_g1_i1|m.1109	U80B1_ARATH	77.746	346	73	2	1	342	268	613	0	599
TRINITY_DN100445_c0_g1_i4|m.1110	U80B1_ARATH	77.099	262	56	2	2	259	352	613	5.76e-155	447
TRINITY_DN100445_c0_g1_i5|m.1111	U80B1_ARATH	80.287	279	54	1	1	278	268	546	4.44e-177	504
TRINITY_DN100467_c0_g2_i2|m.1113	TIC56_ARATH	83.142	261	44	0	1	261	186	446	1.37e-166	474
TRINITY_DN100467_c0_g2_i3|m.1114	TIC56_ARATH	62.712	59	22	0	24	82	428	486	1.02e-18	83.2
TRINITY_DN100467_c0_g3_i1|m.1115	TIC56_ARATH	78.626	131	21	1	1	131	186	309	1.17e-69	220
TRINITY_DN100468_c1_g1_i2|m.1116	CENPO_CHICK	24.561	171	111	5	167	331	160	318	3.26e-06	52
TRINITY_DN100468_c1_g1_i3|m.1118	CENPO_CHICK	25.676	148	95	4	1	142	180	318	2.29e-06	49.3
TRINITY_DN100468_c1_g1_i4|m.1120	CENPO_CHICK	25.676	148	95	4	1	142	180	318	2.8e-06	49.3
TRINITY_DN100468_c1_g1_i5|m.1121	CENPO_CHICK	24.561	171	111	5	167	331	160	318	4.35e-06	51.6
TRINITY_DN100468_c1_g1_i8|m.1123	CENPO_CHICK	25.676	148	95	4	1	142	180	318	2.8e-06	49.3
TRINITY_DN100489_c0_g1_i1|m.1125	Y5241_ARATH	33.852	257	129	8	14	254	3	234	2.49e-28	116
TRINITY_DN100416_c0_g1_i1|m.1128	PAL1_PHAVU	92.258	155	12	0	1	155	60	214	1.41e-101	303
TRINITY_DN100416_c0_g3_i1|m.1129	PALY_POPTR	92.8	125	9	0	3	127	428	552	1.35e-75	240
TRINITY_DN100471_c0_g1_i2|m.1131	U1131_ARATH	59.316	263	96	5	1	254	1	261	1.12e-75	233
TRINITY_DN100471_c0_g1_i3|m.1133	U1131_ARATH	65.766	222	70	4	19	236	7	226	4.29e-77	236
TRINITY_DN100487_c0_g1_i5|m.1138	ATPZ_SYNP1	30.328	122	70	2	222	343	6	112	3.49e-09	57.4
TRINITY_DN100487_c0_g1_i6|m.1139	ATPZ_SYNP6	32.174	115	63	2	209	323	3	102	7.2e-10	59.3
TRINITY_DN100443_c1_g1_i1|m.1140	PHS_CHLL2	40.909	110	63	2	97	206	3	110	1.02e-23	94.4
TRINITY_DN100443_c1_g1_i2|m.1141	PHS_METCA	42.202	109	59	3	4	112	6	110	9.19e-26	96.7
TRINITY_DN100446_c0_g1_i1|m.1142	F3PH_PETHY	74.174	333	80	2	2	329	179	510	0	516
TRINITY_DN100446_c0_g1_i2|m.1144	F3PH_ARATH	67.248	516	159	4	2	510	1	513	0	737
TRINITY_DN100444_c0_g1_i1|m.1146	LIMYB_ARATH	20.784	255	179	5	22	269	170	408	2.2e-08	58.5
TRINITY_DN100444_c0_g1_i3|m.1150	LIMYB_ARATH	20.784	255	179	5	22	269	170	408	1.03e-08	59.3
TRINITY_DN100444_c0_g1_i4|m.1152	LIMYB_ARATH	20.784	255	179	5	22	269	170	408	2.2e-08	58.5
TRINITY_DN100444_c0_g1_i5|m.1155	LIMYB_ARATH	20.784	255	179	5	22	269	170	408	2.2e-08	58.5
TRINITY_DN100460_c0_g1_i1|m.1158	STAD_CARTI	85.586	111	16	0	1	111	286	396	6.95e-65	204
TRINITY_DN100460_c0_g1_i3|m.1159	STAD_RICCO	95.89	146	6	0	1	146	72	217	1.04e-101	299
TRINITY_DN100432_c0_g1_i2|m.1160	DMP6_ARATH	36.686	169	103	2	38	202	42	210	2.47e-32	119
TRINITY_DN100449_c0_g2_i1|m.1161	MHF2_ARATH	64.423	104	37	0	11	114	1	104	3.51e-44	142
TRINITY_DN100449_c0_g2_i5|m.1162	MHF2_ARATH	67.308	104	34	0	1	104	1	104	3.47e-47	149
TRINITY_DN100407_c1_g1_i2|m.1163	NSF_ARATH	44.382	356	186	7	1	351	137	485	1.76e-91	292
TRINITY_DN100407_c1_g1_i3|m.1165	AGO1A_ORYSJ	45.299	117	54	7	40	151	98	209	4.33e-09	58.5
TRINITY_DN100407_c1_g1_i4|m.1166	NSF_ARATH	39.596	495	273	10	3	491	11	485	1.85e-106	336
TRINITY_DN100407_c1_g1_i6|m.1168	SEC18_SCHPO	47.005	217	111	2	4	216	324	540	1.11e-61	208
TRINITY_DN100409_c0_g1_i1|m.1170	Y2287_ARATH	80.412	194	33	1	4	197	112	300	4.19e-116	335
TRINITY_DN100409_c0_g1_i1|m.1171	Y2287_ARATH	48.077	52	21	1	102	153	94	139	3.12e-06	48.9
TRINITY_DN100479_c2_g1_i1|m.1172	PGAP3_XENTR	33.333	321	187	6	16	333	5	301	3.16e-51	175
TRINITY_DN100429_c3_g1_i1|m.1174	PIP12_ORYSJ	89.895	287	28	1	1	287	1	286	0	533
TRINITY_DN100429_c3_g1_i4|m.1177	PIP12_ORYSJ	88.502	287	32	1	1	287	1	286	0	522
TRINITY_DN100429_c3_g1_i4|m.1178	PIP12_ORYSJ	84.507	213	32	1	1	213	1	212	9.15e-131	372
TRINITY_DN100429_c4_g1_i1|m.1182	BRT1_ARATH	83	100	17	0	1	100	292	391	8.98e-55	177
TRINITY_DN100429_c4_g1_i1|m.1182	BRT1_ARATH	30.435	92	60	1	1	92	198	285	8.01e-10	57.4
TRINITY_DN100429_c4_g1_i1|m.1182	BRT1_ARATH	33.333	93	55	3	4	94	105	192	8.68e-07	48.5
TRINITY_DN100429_c4_g1_i2|m.1183	BRT1_ARATH	68.041	388	112	3	5	381	5	391	0	518
TRINITY_DN100410_c0_g1_i1|m.1184	ABHD6_BOVIN	31.765	85	57	1	3	87	241	324	2.88e-06	47.4
TRINITY_DN100410_c0_g1_i2|m.1185	LIP3_MORS1	27.152	302	184	13	10	297	30	309	8.12e-17	82.8
TRINITY_DN100410_c0_g1_i3|m.1187	ABHD6_BOVIN	27.306	271	177	10	41	298	61	324	5.14e-16	80.9
TRINITY_DN100410_c0_g1_i4|m.1189	CGI58_CAEEL	33.621	116	70	3	39	149	59	172	1.03e-09	60.8
TRINITY_DN100410_c0_g1_i4|m.1190	ABHD6_BOVIN	30.588	85	58	1	3	87	241	324	1.97e-06	47.8
TRINITY_DN100410_c0_g1_i5|m.1192	LIP3_MORS1	24.643	280	174	13	10	274	30	287	2.13e-13	72.4
TRINITY_DN100442_c0_g1_i2|m.1194	Y1385_ARATH	27.344	256	149	9	1	241	170	403	4e-10	62.8
TRINITY_DN100486_c0_g1_i2|m.1196	BSPA_POPDE	34.708	291	185	4	39	325	17	306	4.08e-54	182
TRINITY_DN100403_c0_g1_i1|m.1198	POLR2_ARATH	41.509	106	62	0	1	106	1317	1422	3e-18	81.6
TRINITY_DN100488_c0_g1_i2|m.1199	EPHX4_HUMAN	31.373	102	63	3	64	161	93	191	3.37e-08	57.4
TRINITY_DN100488_c0_g1_i4|m.1200	EPHX3_XENTR	26.866	268	169	8	63	308	96	358	2.79e-14	76.3
TRINITY_DN100424_c0_g1_i1|m.1203	PILR3_ARATH	67.857	308	94	1	35	342	4	306	2.09e-155	441
TRINITY_DN100424_c0_g1_i2|m.1204	PILR3_ARATH	67.725	189	56	1	35	223	4	187	1.07e-87	264
TRINITY_DN100424_c0_g1_i3|m.1205	PILR3_ARATH	63.158	190	65	1	2	191	4	188	1.92e-80	244
TRINITY_DN100424_c0_g1_i3|m.1206	PILR3_ARATH	64.662	133	47	0	6	138	174	306	8.79e-60	189
TRINITY_DN100424_c0_g1_i4|m.1207	PILR3_ARATH	66.038	106	31	1	35	140	4	104	6.1e-38	135
TRINITY_DN100424_c0_g1_i5|m.1208	PILR3_ARATH	66.234	308	99	1	2	309	4	306	2.78e-150	426
TRINITY_DN100424_c0_g1_i6|m.1209	PILR3_ARATH	66.038	106	31	1	35	140	4	104	6.1e-38	135
TRINITY_DN100424_c0_g1_i6|m.1210	PILR3_ARATH	67.935	184	59	0	1	184	123	306	8.23e-93	275
TRINITY_DN100424_c0_g1_i7|m.1211	PILR3_ARATH	66.304	184	62	0	1	184	123	306	1.09e-88	265
TRINITY_DN100424_c0_g1_i7|m.1212	PILR3_ARATH	65.094	106	32	1	2	107	4	104	9.96e-39	135
TRINITY_DN100405_c0_g1_i2|m.1213	Y2287_ARATH	56.048	248	103	2	73	320	57	298	1.13e-98	296
TRINITY_DN100405_c0_g1_i3|m.1216	Y2287_ARATH	49.02	102	48	1	73	174	57	154	5.06e-24	99.4
TRINITY_DN100405_c0_g1_i3|m.1217	Y2287_ARATH	61.947	113	41	1	2	114	188	298	1.12e-46	154
TRINITY_DN100405_c0_g1_i9|m.1219	Y2287_ARATH	55	180	77	1	73	252	57	232	4.55e-65	207
TRINITY_DN100405_c0_g1_i10|m.1220	Y2287_ARATH	56.048	248	103	2	73	320	57	298	1.13e-98	296
TRINITY_DN100496_c0_g1_i1|m.1225	BCCP1_ARATH	39.506	81	46	1	194	274	203	280	2.57e-07	54.3
TRINITY_DN100496_c0_g1_i4|m.1227	BCCP_NOSS1	30.729	192	102	6	98	274	6	181	2.97e-08	55.8
TRINITY_DN100452_c0_g1_i1|m.1228	EIF3F_ARATH	77.663	291	60	1	2	287	3	293	7.79e-156	439
TRINITY_DN100413_c0_g1_i1|m.1229	NFYB6_ARATH	62.366	93	20	3	1	81	104	193	5.45e-29	107
TRINITY_DN100423_c0_g2_i3|m.1232	MPK9_ARATH	89.565	115	12	0	11	125	1	115	3.42e-68	216
TRINITY_DN100431_c0_g1_i1|m.1233	CCD4_ARATH	66.89	598	157	8	36	624	30	595	0	820
TRINITY_DN100412_c0_g1_i1|m.1236	HLJ1_YEAST	43.038	79	40	1	75	153	10	83	3.61e-13	72
TRINITY_DN100412_c0_g2_i2|m.1239	HLJ1_YEAST	44.595	74	41	0	80	153	10	83	8.79e-15	75.9
TRINITY_DN100412_c0_g2_i3|m.1240	HLJ1_YEAST	47.692	65	34	0	75	139	18	82	3.97e-14	73.9
TRINITY_DN100493_c0_g1_i1|m.1242	KCS6_ARATH	85.366	492	72	0	45	536	6	497	0	913
TRINITY_DN100493_c0_g1_i3|m.1244	KCS5_ARATH	80.909	110	21	0	1	110	275	384	1.31e-59	192
TRINITY_DN100422_c0_g1_i1|m.1245	RMD1_YEAST	23.49	149	104	2	21	164	278	421	3.3e-10	61.2
TRINITY_DN100422_c0_g1_i3|m.1246	RMD1_YEAST	22.222	144	112	0	20	163	278	421	1.3e-10	62.4
TRINITY_DN100439_c0_g1_i2|m.1247	KASC2_ARATH	87.963	216	26	0	1	216	170	385	8.22e-140	405
TRINITY_DN100483_c0_g1_i2|m.1251	NC2A_RAT	40.237	169	77	4	2	170	5	149	5.47e-30	114
TRINITY_DN100483_c0_g1_i4|m.1252	NC2A_RAT	47.581	124	57	3	2	117	5	128	8.18e-30	114
TRINITY_DN100414_c0_g1_i1|m.1255	WRK27_ARATH	65.942	138	30	3	177	309	143	268	8.88e-52	180
TRINITY_DN100414_c0_g1_i2|m.1257	WRK27_ARATH	51.429	70	17	3	1	65	211	268	3.63e-10	60.8
TRINITY_DN100435_c0_g1_i1|m.1258	P2C08_ORYSJ	71.875	128	36	0	4	131	232	359	3.99e-62	197
TRINITY_DN100435_c0_g1_i5|m.1259	P2C08_ORYSJ	68.153	157	50	0	1	157	240	396	4.01e-72	224
TRINITY_DN100469_c0_g1_i2|m.1260	PP151_ARATH	32.917	480	271	8	34	477	173	637	4.3e-81	268
TRINITY_DN100469_c0_g1_i2|m.1260	PP151_ARATH	24.508	457	279	10	68	461	102	555	1.52e-36	146
TRINITY_DN100469_c0_g1_i2|m.1260	PP151_ARATH	23.795	332	213	3	136	436	38	360	3.29e-28	121
TRINITY_DN100402_c0_g1_i2|m.1261	DEXH1_ARATH	85.321	109	16	0	1	109	846	954	4.73e-60	201
TRINITY_DN100438_c0_g1_i1|m.1262	MRNC_THEEB	40.146	137	74	4	85	220	2	131	4.06e-23	94.7
TRINITY_DN100438_c0_g1_i2|m.1263	MRNC_SYNY3	47.222	108	52	2	110	217	30	132	3.81e-23	94.4
TRINITY_DN100497_c0_g1_i1|m.1264	CLC3_ARATH	54.656	247	100	4	25	263	5	247	2.6e-74	231
TRINITY_DN100497_c0_g1_i2|m.1265	CLC3_ARATH	64.238	151	51	1	6	156	100	247	1.85e-56	181
TRINITY_DN100497_c0_g1_i3|m.1266	CLC3_ARATH	65.263	95	30	1	8	102	156	247	2.41e-37	130
TRINITY_DN100497_c0_g1_i4|m.1267	CLC3_ARATH	53.668	259	93	5	43	286	1	247	1.16e-73	230
TRINITY_DN100499_c0_g1_i1|m.1268	PMA4_NICPL	63.75	160	52	2	3	156	793	952	1.04e-62	210
TRINITY_DN100499_c0_g1_i2|m.1269	PMA4_NICPL	63.75	160	52	2	3	156	793	952	1.04e-62	210
TRINITY_DN100453_c0_g1_i2|m.1274	SUCB_ARATH	87.864	206	25	0	1	206	115	320	6.51e-133	382
TRINITY_DN100426_c0_g1_i1|m.1276	C3H40_ARATH	47.5	80	42	0	46	125	183	262	1.8e-16	77.4
TRINITY_DN100426_c0_g2_i1|m.1277	C3H40_ARATH	46.667	90	48	0	4	93	173	262	7.35e-20	85.5
TRINITY_DN100426_c0_g2_i2|m.1278	C3H40_ARATH	41.772	158	92	0	13	170	105	262	2.16e-33	125
TRINITY_DN143157_c0_g1_i1|m.1280	AAR2_CAEEL	29.71	138	81	3	1	138	231	352	9.13e-09	55.8
TRINITY_DN143112_c0_g1_i1|m.1281	DOF12_ARATH	57.554	139	40	6	11	145	14	137	8.31e-42	144
TRINITY_DN143152_c0_g1_i1|m.1285	RU1C_VITVI	67.702	161	36	6	1	146	33	192	2.77e-41	139
TRINITY_DN108063_c1_g1_i1|m.1286	KN14R_ARATH	76.45	569	133	1	1	569	164	731	0	928
TRINITY_DN108063_c1_g1_i2|m.1288	KN14R_ARATH	60.209	191	75	1	37	227	42	231	1.04e-74	248
TRINITY_DN108063_c1_g1_i4|m.1289	KN14R_ARATH	73.082	691	185	1	37	727	42	731	0	1078
TRINITY_DN108013_c1_g2_i2|m.1291	PS10B_ARATH	94.038	369	22	0	5	373	31	399	0	716
TRINITY_DN108013_c1_g2_i3|m.1292	PS10B_ARATH	93.467	398	25	1	3	399	2	399	0	762
TRINITY_DN108043_c1_g1_i1|m.1294	TI22L_ARATH	56.364	330	109	6	6	320	3	312	2.27e-117	343
TRINITY_DN108043_c1_g1_i3|m.1296	TI22L_ARATH	57.5	320	116	5	6	315	3	312	2.09e-116	341
TRINITY_DN108043_c2_g1_i3|m.1298	MED25_ARATH	65.242	351	101	7	8	355	347	679	4.61e-127	387
TRINITY_DN108043_c2_g1_i4|m.1299	MED25_ARATH	60.678	590	206	8	1	584	110	679	0	635
TRINITY_DN108043_c2_g1_i5|m.1301	MED25_ARATH	61.905	693	238	8	4	690	6	678	0	794
TRINITY_DN108092_c0_g1_i1|m.1305	DRP1E_ARATH	74.679	624	147	2	73	688	4	624	0	984
TRINITY_DN108092_c0_g1_i2|m.1306	DRP1E_ARATH	74.464	466	111	1	1	458	120	585	0	746
TRINITY_DN108070_c2_g3_i1|m.1307	ITPK3_ARATH	83.854	192	31	0	1	192	130	321	6.8e-105	309
TRINITY_DN108070_c2_g3_i2|m.1308	ITPK3_ARATH	83.886	211	34	0	1	211	130	340	3.21e-119	345
TRINITY_DN108070_c2_g3_i4|m.1309	ITPK3_ARATH	78.505	321	67	2	26	345	21	340	7.52e-176	494
TRINITY_DN108070_c2_g3_i5|m.1310	ITPK3_ARATH	76.378	254	58	2	26	278	21	273	7.01e-129	374
TRINITY_DN108070_c2_g3_i6|m.1311	ITPK3_ARATH	80.645	279	54	0	1	279	70	348	2.88e-158	447
TRINITY_DN108070_c2_g3_i7|m.1312	ITPK3_ARATH	76.336	262	58	2	14	272	13	273	8.39e-130	376
TRINITY_DN108070_c2_g3_i7|m.1313	ITPK3_ARATH	86	50	7	0	69	118	271	320	7.37e-22	91.3
TRINITY_DN108070_c2_g3_i8|m.1314	ITPK3_ARATH	75.966	233	34	1	1	233	130	340	3.66e-114	333
TRINITY_DN108070_c2_g3_i9|m.1315	ITPK3_ARATH	76.378	254	58	2	26	278	21	273	3.92e-129	373
TRINITY_DN108070_c2_g3_i11|m.1316	ITPK3_ARATH	75.966	233	34	1	1	233	130	340	3.66e-114	333
TRINITY_DN108077_c0_g1_i1|m.1326	ZDH15_ARATH	62.706	303	98	2	3	303	1	290	3.07e-131	377
TRINITY_DN108077_c0_g1_i2|m.1328	ZDH15_ARATH	60	215	71	2	3	215	1	202	2e-78	239
TRINITY_DN108077_c0_g1_i4|m.1330	ZDH15_ARATH	58.447	219	70	4	3	217	1	202	7.05e-72	223
TRINITY_DN108077_c0_g1_i6|m.1332	ZDH15_ARATH	60	215	71	2	3	215	1	202	2e-78	239
TRINITY_DN108077_c0_g1_i7|m.1334	ZDH15_ARATH	59.908	217	72	2	3	217	1	204	1.61e-78	240
TRINITY_DN108077_c0_g1_i8|m.1336	ZDH15_ARATH	51.37	146	51	3	3	145	1	129	4.08e-40	139
TRINITY_DN108077_c0_g1_i9|m.1338	ZDH15_ARATH	69.481	154	46	1	1	153	137	290	4.18e-67	208
TRINITY_DN108077_c0_g1_i11|m.1339	ZDH15_ARATH	58.447	219	70	4	3	217	1	202	7.05e-72	223
TRINITY_DN108077_c0_g1_i13|m.1341	ZDH15_ARATH	50.34	147	55	2	3	147	1	131	2.21e-41	142
TRINITY_DN108077_c0_g1_i16|m.1343	ZDH15_ARATH	62.547	267	85	2	3	267	1	254	1.46e-109	322
TRINITY_DN108077_c0_g5_i1|m.1345	ZDH14_ARATH	74.815	135	32	1	1	133	1	135	4.46e-67	207
TRINITY_DN108077_c0_g6_i2|m.1346	ZDH14_ARATH	89.809	157	16	0	1	157	151	307	5.46e-93	275
TRINITY_DN108077_c0_g6_i5|m.1349	ZDH14_ARATH	84.039	307	47	1	1	305	1	307	0	515
TRINITY_DN108077_c0_g6_i7|m.1352	ZDH14_ARATH	89.172	157	17	0	1	157	151	307	6.22e-93	275
TRINITY_DN108066_c0_g1_i2|m.1354	CK5P1_ARATH	72.474	574	147	4	75	645	61	626	0	880
TRINITY_DN108066_c0_g1_i3|m.1357	CK5P1_ARATH	72.648	574	146	4	75	645	61	626	0	879
TRINITY_DN108066_c0_g1_i5|m.1360	CK5P1_ARATH	73.087	379	96	3	61	438	56	429	0	577
TRINITY_DN108044_c5_g1_i1|m.1369	MKAR_NEOFI	24.365	197	140	4	2	193	60	252	4.98e-12	67.8
TRINITY_DN108044_c5_g1_i2|m.1370	MKAR_ASPFU	26.02	196	139	3	7	197	62	256	9.74e-14	72.8
TRINITY_DN108044_c5_g1_i3|m.1372	MKAR_ASPFU	26.02	196	139	3	7	197	62	256	9.74e-14	72.8
TRINITY_DN108080_c0_g1_i1|m.1380	Y5600_ARATH	62.048	498	172	9	1	489	9	498	0	605
TRINITY_DN108080_c0_g1_i2|m.1381	Y5600_ARATH	59.223	206	78	4	3	205	2	204	2.55e-68	219
TRINITY_DN108080_c0_g1_i3|m.1382	Y5600_ARATH	66.987	312	92	5	2	307	192	498	2.06e-145	421
TRINITY_DN108080_c0_g1_i3|m.1383	Y5600_ARATH	54.696	181	76	4	1	178	9	186	6.47e-55	184
TRINITY_DN108026_c0_g1_i2|m.1385	SMC21_ARATH	76.276	1176	278	1	74	1249	1	1175	0	1790
TRINITY_DN108086_c0_g1_i2|m.1388	RPC8_SCHPO	33.094	139	72	3	63	185	69	202	3.69e-18	81.3
TRINITY_DN108086_c0_g1_i2|m.1389	RPC8_YEAST	33.333	81	54	0	1	81	1	81	1.04e-08	55.5
TRINITY_DN108086_c1_g1_i1|m.1390	RECAM_ARATH	62.434	378	140	1	18	395	13	388	9.85e-151	434
TRINITY_DN108086_c1_g1_i3|m.1391	RECAM_ARATH	64.74	346	122	0	4	349	43	388	8.69e-145	417
TRINITY_DN108086_c1_g1_i4|m.1392	RECAM_ARATH	62.192	365	138	0	1	365	24	388	1.15e-145	420
TRINITY_DN108086_c1_g1_i5|m.1393	RECAM_ARATH	65.939	229	76	1	18	246	13	239	4.2e-88	269
TRINITY_DN108086_c1_g1_i5|m.1394	RECAM_ARATH	53.846	104	48	0	1	104	285	388	1.24e-29	112
TRINITY_DN108053_c0_g3_i1|m.1395	AFC2_ARATH	61.783	157	60	0	18	174	1	157	6.41e-65	207
TRINITY_DN108053_c0_g3_i2|m.1396	AFC2_ARATH	76.157	281	63	2	1	280	136	413	1.48e-159	453
TRINITY_DN108053_c0_g3_i3|m.1397	AFC2_ARATH	61.783	157	60	0	18	174	1	157	6.41e-65	207
TRINITY_DN108053_c0_g3_i5|m.1398	AFC2_ARATH	52.577	97	46	0	1	97	1	97	1.45e-29	112
TRINITY_DN108053_c0_g3_i7|m.1399	AFC2_ARATH	71.818	220	57	3	33	250	197	413	2.91e-111	329
TRINITY_DN108053_c0_g3_i14|m.1400	AFC2_ARATH	61.783	157	60	0	18	174	1	157	6.41e-65	207
TRINITY_DN108053_c0_g3_i17|m.1401	AFC2_ARATH	73.37	184	48	1	1	184	231	413	4.26e-96	288
TRINITY_DN108053_c0_g3_i17|m.1402	AFC1_ARATH	79.63	108	22	0	1	108	153	260	2.47e-55	182
TRINITY_DN108049_c1_g1_i1|m.1404	Y5957_ARATH	50.641	156	49	6	8	148	47	189	1.66e-20	89
TRINITY_DN108049_c2_g1_i1|m.1406	Y5957_ARATH	38.174	241	63	12	57	212	123	362	4.29e-11	65.1
TRINITY_DN108049_c2_g1_i1|m.1406	Y5957_ARATH	48.76	121	42	6	67	172	113	228	1.75e-08	57.4
TRINITY_DN108049_c2_g1_i9|m.1412	Y5957_ARATH	43.919	296	101	16	13	249	92	381	6.23e-19	88.2
TRINITY_DN108049_c2_g1_i16|m.1417	Y5957_ARATH	44.765	277	88	16	13	230	92	362	2.03e-18	86.7
TRINITY_DN108049_c2_g1_i17|m.1420	Y5957_ARATH	37.692	260	76	12	57	231	123	381	1.53e-11	66.2
TRINITY_DN108049_c2_g1_i17|m.1420	Y5957_ARATH	48.76	121	42	6	67	172	113	228	1.53e-08	57.8
TRINITY_DN108056_c3_g1_i2|m.1422	HDA9_ARATH	77.133	293	36	1	1	262	1	293	2.33e-165	468
TRINITY_DN108056_c3_g1_i2|m.1423	HDA10_ARATH	83.168	101	17	0	14	114	40	140	5.5e-59	181
TRINITY_DN108056_c3_g1_i5|m.1426	HDA10_ARATH	82.178	101	18	0	55	155	40	140	1.48e-57	179
TRINITY_DN108056_c3_g1_i6|m.1428	HDA9_ARATH	79.245	424	57	1	1	393	1	424	0	706
TRINITY_DN108056_c3_g1_i7|m.1431	HDA9_ARATH	87.365	277	35	0	1	277	1	277	0	518
TRINITY_DN108056_c3_g1_i7|m.1432	HDA17_ARATH	83.673	147	24	0	5	151	10	156	1.56e-93	270
TRINITY_DN108056_c3_g1_i9|m.1433	HDA9_ARATH	85.957	235	33	0	1	235	190	424	1.85e-151	431
TRINITY_DN108056_c3_g1_i9|m.1434	HDA9_ARATH	84.348	115	18	0	1	115	1	115	4.58e-70	218
TRINITY_DN108056_c3_g1_i11|m.1437	HDA9_ARATH	87.031	293	38	0	1	293	1	293	0	544
TRINITY_DN108056_c3_g1_i11|m.1438	HDA10_ARATH	83.168	101	17	0	14	114	40	140	5.5e-59	181
TRINITY_DN108018_c0_g1_i2|m.1441	PRS8A_ARATH	94.048	420	24	1	1	420	1	419	0	808
TRINITY_DN108018_c0_g1_i3|m.1442	PRS8A_ARATH	95	420	20	1	1	420	1	419	0	816
TRINITY_DN108018_c0_g1_i4|m.1443	PRS8A_ARATH	93.81	420	25	1	1	420	1	419	0	809
TRINITY_DN108060_c0_g3_i2|m.1444	RQL5_ARATH	61.32	773	282	8	110	871	140	906	0	936
TRINITY_DN108060_c0_g3_i3|m.1446	RQL5_ARATH	61.32	773	282	8	110	871	140	906	0	934
TRINITY_DN108071_c1_g3_i14|m.1448	PSD3_ARATH	69.322	678	164	7	16	693	1	634	0	967
TRINITY_DN108071_c1_g3_i15|m.1450	PSD3_ARATH	46.281	121	32	3	16	136	1	88	7.81e-23	97.1
TRINITY_DN108071_c1_g3_i16|m.1451	PSD3_ARATH	70.641	671	160	6	1	671	1	634	0	972
TRINITY_DN108071_c1_g3_i17|m.1453	PSD2_ARATH	63.842	354	100	5	22	375	1	326	1.13e-160	468
TRINITY_DN108071_c1_g3_i17|m.1454	PSD3_ARATH	76.226	265	55	1	1	265	378	634	5.9e-147	428
TRINITY_DN108071_c1_g3_i18|m.1456	PSD2_ARATH	78.621	290	62	0	1	290	172	461	2.92e-174	499
TRINITY_DN108071_c1_g3_i18|m.1457	PSD3_ARATH	50.777	193	62	3	16	208	1	160	4.65e-57	193
TRINITY_DN108022_c0_g1_i1|m.1458	PAE7_ARATH	63.492	189	67	2	1	188	203	390	2.41e-89	270
TRINITY_DN108022_c0_g3_i1|m.1459	SYT5_ARATH	70.183	218	61	1	22	239	1	214	3.58e-107	323
TRINITY_DN108022_c0_g3_i1|m.1460	SYT5_ARATH	77.679	112	24	1	2	113	299	409	7.39e-55	182
TRINITY_DN108022_c0_g3_i3|m.1461	SYT5_ARATH	75.618	566	132	3	22	587	1	560	0	894
TRINITY_DN108022_c0_g3_i5|m.1463	SYT5_ARATH	78.329	383	83	0	22	404	1	383	0	641
TRINITY_DN108022_c0_g3_i5|m.1463	SYT5_ARATH	33.333	93	60	2	283	375	435	525	9.91e-11	67
TRINITY_DN108022_c0_g3_i5|m.1464	SYT5_ARATH	75.862	87	21	0	50	136	474	560	4.83e-44	154
TRINITY_DN108022_c0_g3_i5|m.1466	SYT4_ARATH	60.227	88	35	0	2	89	396	483	8.66e-28	108
TRINITY_DN108022_c0_g3_i6|m.1467	SYT5_ARATH	78.59	383	82	0	22	404	1	383	0	640
TRINITY_DN108022_c0_g3_i6|m.1467	SYT5_ARATH	33.333	93	60	2	283	375	435	525	1e-10	67
TRINITY_DN108022_c0_g3_i6|m.1468	SYT5_ARATH	70.349	172	45	3	3	174	395	560	1.91e-77	243
TRINITY_DN108022_c0_g3_i6|m.1468	SYT5_ARATH	27.132	129	84	2	49	167	262	390	9.87e-11	62.8
TRINITY_DN108033_c1_g1_i1|m.1470	XLG1_ARATH	39.583	96	54	3	25	117	317	411	1.33e-13	70.5
TRINITY_DN108033_c1_g2_i2|m.1471	XLG1_ARATH	36.559	93	55	2	486	575	317	408	2.01e-10	67.8
TRINITY_DN108033_c1_g2_i3|m.1473	XLG1_ARATH	39.785	93	52	3	219	308	317	408	1.92e-12	72
TRINITY_DN108027_c0_g4_i7|m.1476	PININ_PONAB	33.607	122	71	3	202	321	132	245	2.63e-07	55.8
TRINITY_DN108027_c0_g4_i8|m.1479	PININ_HUMAN	33.103	145	86	4	222	364	141	276	1.55e-08	60.8
TRINITY_DN108046_c0_g1_i2|m.1482	P2C38_ARATH	48.428	159	54	1	13	143	173	331	3.01e-46	157
TRINITY_DN108046_c0_g1_i3|m.1483	P2C38_ARATH	66.912	136	45	0	66	201	225	360	1.43e-61	199
TRINITY_DN108046_c0_g1_i4|m.1484	P2C38_ARATH	69.412	85	26	0	66	150	225	309	7.91e-36	131
TRINITY_DN108046_c1_g1_i1|m.1485	AB2D_ARATH	68.703	671	175	9	226	890	57	698	0	896
TRINITY_DN108046_c1_g1_i2|m.1487	AB2D_ARATH	67.511	671	183	9	209	873	57	698	0	887
TRINITY_DN108046_c1_g1_i3|m.1490	AB2D_ARATH	67.686	523	137	7	209	721	57	557	0	705
TRINITY_DN108046_c1_g1_i3|m.1491	AB2D_ARATH	69.697	132	39	1	15	145	567	698	5.52e-56	189
TRINITY_DN108046_c1_g1_i4|m.1494	AB2D_ARATH	67.511	671	183	9	209	873	57	698	0	887
TRINITY_DN108046_c1_g1_i5|m.1496	AB2D_ARATH	67.66	671	182	9	209	873	57	698	0	892
TRINITY_DN108046_c1_g1_i6|m.1499	AB2D_ARATH	67.66	671	182	9	226	890	57	698	0	892
TRINITY_DN108046_c1_g1_i8|m.1501	AB2D_ARATH	67.66	671	182	9	209	873	57	698	0	892
TRINITY_DN108021_c0_g1_i1|m.1504	FRS4_ARATH	67.907	215	59	2	23	229	415	627	2.65e-100	309
TRINITY_DN108021_c0_g1_i2|m.1505	FRS4_ARATH	59.281	668	253	7	1	656	71	731	0	823
TRINITY_DN108036_c0_g2_i1|m.1506	BAK1_ARATH	32.468	154	73	5	11	136	380	530	3.96e-16	77
TRINITY_DN108036_c0_g2_i2|m.1507	PBL15_ARATH	34.951	206	117	5	3	196	189	389	2.06e-30	119
TRINITY_DN108036_c0_g2_i3|m.1508	LRK81_ARATH	32.558	129	60	4	4	126	315	422	1.08e-10	60.8
TRINITY_DN108036_c0_g2_i4|m.1510	Y5597_ARATH	37.066	259	147	7	3	251	401	653	1.43e-40	151
TRINITY_DN108036_c0_g2_i5|m.1512	PERK3_ARATH	35.655	359	185	12	6	346	127	457	3.43e-55	192
TRINITY_DN108036_c0_g2_i6|m.1513	BAK1_ARATH	32.468	154	73	5	11	136	380	530	3.96e-16	77
TRINITY_DN108036_c0_g2_i7|m.1514	PERK3_ARATH	38.514	296	145	9	6	292	127	394	3.39e-49	174
TRINITY_DN108036_c0_g2_i8|m.1516	PBL15_ARATH	34.951	206	117	5	3	196	189	389	2.06e-30	119
TRINITY_DN108036_c0_g2_i8|m.1517	LRK81_ARATH	32.558	129	60	4	4	126	315	422	1.08e-10	60.8
TRINITY_DN108036_c0_g2_i9|m.1518	Y5597_ARATH	37.066	259	147	7	3	251	401	653	1.43e-40	151
TRINITY_DN108036_c0_g2_i9|m.1519	Y5188_ARATH	40	100	57	1	10	106	744	843	2.88e-14	71.2
TRINITY_DN108036_c0_g2_i10|m.1520	PERK3_ARATH	38.811	286	156	9	3	272	175	457	2.53e-54	187
TRINITY_DN108006_c0_g1_i1|m.1530	DNJC7_DICDI	33.766	231	116	3	2	232	239	432	7.44e-28	114
TRINITY_DN108006_c0_g1_i3|m.1532	DNJC7_PONAB	29.771	524	263	16	755	1269	29	456	1.57e-38	154
TRINITY_DN108097_c1_g1_i1|m.1534	AGO10_ARATH	82.203	118	12	3	1	115	877	988	3.94e-60	201
TRINITY_DN108097_c1_g1_i2|m.1535	AGO10_ARATH	94.313	211	11	1	1	210	745	955	8.9e-144	428
TRINITY_DN108087_c0_g1_i1|m.1537	SCAI_HUMAN	30.514	603	341	14	15	607	65	599	9.86e-78	261
TRINITY_DN108087_c0_g1_i3|m.1540	SCAI_HUMAN	31.613	155	101	3	2	156	449	598	3.88e-12	66.2
TRINITY_DN108019_c0_g1_i2|m.1542	OCT4_ARATH	57.857	140	54	3	20	159	4	138	1.24e-49	170
TRINITY_DN108019_c0_g1_i3|m.1543	OCT4_ARATH	59.574	141	52	3	12	152	3	138	1.09e-54	183
TRINITY_DN108019_c0_g1_i4|m.1544	OCT4_ARATH	64.34	530	175	4	12	541	3	518	0	672
TRINITY_DN108019_c0_g1_i5|m.1545	OCT4_ARATH	63.138	529	181	4	20	548	4	518	0	661
TRINITY_DN108083_c0_g1_i2|m.1547	C78A6_ARATH	63.925	535	184	4	1	531	1	530	0	685
TRINITY_DN108083_c0_g1_i3|m.1548	C78A9_ARATH	70.899	189	52	2	1	188	346	532	3.06e-87	269
TRINITY_DN108083_c0_g1_i3|m.1549	C78A6_ARATH	59.559	136	52	1	1	136	193	325	4.41e-49	168
TRINITY_DN108083_c0_g1_i4|m.1550	C78A6_ARATH	68.496	492	146	5	1	488	44	530	0	684
TRINITY_DN108083_c0_g1_i5|m.1551	C78A6_ARATH	57.927	328	131	3	1	324	1	325	3.44e-129	382
TRINITY_DN108084_c0_g1_i1|m.1552	PIGT_MOUSE	33.882	608	317	18	31	619	31	572	7.08e-88	288
TRINITY_DN108091_c0_g2_i1|m.1553	XPF_ARATH	64.695	541	153	6	1	517	430	956	0	682
TRINITY_DN108091_c0_g2_i1|m.1554	XPF_ARATH	68.974	390	114	3	2	384	3	392	2.18e-170	503
TRINITY_DN108091_c0_g2_i3|m.1555	XPF_ARATH	69.316	541	150	5	1	539	430	956	0	745
TRINITY_DN108091_c0_g2_i3|m.1556	XPF_ARATH	68.974	390	114	3	2	384	3	392	2.18e-170	503
TRINITY_DN108091_c0_g2_i6|m.1557	XPF_ARATH	71.105	353	95	3	2	347	3	355	2.03e-164	489
TRINITY_DN108072_c3_g1_i2|m.1559	Y4424_ARATH	77.778	108	21	1	1	105	1	108	3.7e-48	163
TRINITY_DN108072_c3_g1_i3|m.1560	Y4424_ARATH	86.738	279	34	1	1	276	1	279	1.3e-174	494
TRINITY_DN108072_c3_g4_i1|m.1561	Y4423_ARATH	68.293	246	69	3	1	243	227	466	3.26e-103	312
TRINITY_DN108072_c3_g4_i2|m.1563	Y4423_ARATH	64.184	282	83	4	1	277	227	495	1.15e-106	321
TRINITY_DN108072_c3_g4_i3|m.1565	Y4423_ARATH	67.3	263	68	4	1	256	227	478	2.71e-107	323
TRINITY_DN108065_c0_g3_i1|m.1566	SIR4_ARATH	59.189	370	142	2	20	382	5	372	2.73e-164	468
TRINITY_DN108065_c0_g4_i1|m.1567	SIR4_ARATH	70.297	202	59	1	5	205	157	358	5.29e-99	295
TRINITY_DN108065_c0_g4_i3|m.1568	SIR4_ARATH	76.378	127	30	0	1	127	247	373	5.48e-63	199
TRINITY_DN108065_c0_g4_i3|m.1569	KIWI_ARATH	69.524	105	30	2	1	103	1	105	2.92e-47	149
TRINITY_DN108065_c0_g4_i3|m.1570	SIR4_ARATH	81.319	91	17	0	1	91	136	226	5.54e-51	167
TRINITY_DN108065_c0_g4_i4|m.1571	SIR4_ARATH	76.889	225	52	0	1	225	136	360	2.03e-129	372
TRINITY_DN108065_c0_g4_i4|m.1572	KIWI_ARATH	69.524	105	30	2	1	103	1	105	2.92e-47	149
TRINITY_DN108065_c0_g4_i5|m.1573	SIR4_ARATH	76.963	191	44	0	5	195	183	373	2.69e-105	310
TRINITY_DN108065_c0_g4_i5|m.1574	KIWI_ARATH	69.524	105	30	2	1	103	1	105	2.92e-47	149
TRINITY_DN108065_c0_g3_i2|m.1575	SIR4_ARATH	59.459	370	141	2	20	382	5	372	1.53e-165	471
TRINITY_DN108065_c0_g4_i6|m.1576	SIR4_ARATH	76.444	225	53	0	1	225	136	360	1.2e-128	370
TRINITY_DN108065_c0_g3_i3|m.1577	SIR4_ARATH	59.053	359	138	2	20	371	5	361	8.73e-159	453
TRINITY_DN108065_c0_g6_i7|m.1578	SIR4_ARATH	74.757	103	26	0	2	104	80	182	3.48e-53	172
TRINITY_DN108065_c0_g10_i2|m.1579	SIR4_ARATH	55.738	61	27	0	67	127	53	113	2.41e-18	82.4
TRINITY_DN108002_c0_g1_i1|m.1580	MYO9_ARATH	47.692	65	34	0	24	88	825	889	2.95e-13	68.2
TRINITY_DN108002_c0_g1_i1|m.1580	MYO9_ARATH	38.202	89	43	1	31	119	784	860	1.63e-09	57.4
TRINITY_DN108002_c0_g3_i2|m.1582	MYO11_ARATH	39.431	246	132	6	22	253	747	989	1.98e-36	140
TRINITY_DN108002_c0_g3_i4|m.1583	MYO11_ARATH	39.799	299	121	5	1	265	761	1034	3.08e-44	164
TRINITY_DN108002_c0_g3_i4|m.1584	MYO16_ARATH	46.729	107	52	3	1	107	1141	1242	6.93e-18	80.9
TRINITY_DN108002_c0_g3_i6|m.1585	MYO11_ARATH	41.924	291	152	6	22	298	747	1034	2.52e-49	180
TRINITY_DN108002_c0_g3_i6|m.1586	MYO16_ARATH	46.729	107	52	3	1	107	1141	1242	6.93e-18	80.9
TRINITY_DN108002_c0_g4_i1|m.1587	MYO9_ARATH	52.941	68	31	1	24	91	825	891	8.86e-14	69.3
TRINITY_DN108002_c0_g4_i1|m.1587	MYO9_ARATH	41.573	89	40	1	31	119	784	860	2.06e-09	57
TRINITY_DN108040_c1_g1_i2|m.1589	RIBA1_ARATH	85.762	302	43	0	1	302	242	543	0	556
TRINITY_DN108040_c1_g1_i3|m.1590	RIBA1_ARATH	73.962	530	113	6	30	548	28	543	0	786
TRINITY_DN108040_c2_g1_i1|m.1593	RIBA1_ARATH	63.898	313	98	5	23	333	29	328	1.72e-130	385
TRINITY_DN108040_c2_g1_i2|m.1594	RIBA1_ARATH	73.777	511	119	5	23	531	29	526	0	765
TRINITY_DN108040_c2_g1_i2|m.1595	DEAHC_ARATH	35	140	81	6	4	134	1216	1354	1.73e-13	69.7
TRINITY_DN108015_c1_g1_i1|m.1599	UREA_ARATH	79.594	838	168	2	1	835	1	838	0	1371
TRINITY_DN108015_c1_g1_i2|m.1603	UREA_ARATH	84.409	372	58	0	38	409	467	838	0	664
TRINITY_DN108015_c1_g1_i2|m.1604	UREA_ARATH	72.18	266	71	2	1	263	1	266	1.19e-125	380
TRINITY_DN108015_c1_g1_i2|m.1605	UREA_ARATH	79.787	188	36	1	1	186	280	467	9.1e-97	302
TRINITY_DN108015_c1_g1_i6|m.1609	UREA_ARATH	75.589	467	111	2	1	464	1	467	0	712
TRINITY_DN108015_c1_g1_i6|m.1610	UREA_ARATH	84.409	372	58	0	38	409	467	838	0	664
TRINITY_DN108015_c1_g1_i7|m.1614	UREA_ARATH	83.005	559	93	1	1	557	280	838	0	962
TRINITY_DN108015_c1_g1_i7|m.1615	UREA_ARATH	72.18	266	71	2	1	263	1	266	1.19e-125	380
TRINITY_DN108094_c1_g1_i1|m.1619	CSPLN_ARALL	57.516	153	64	1	1	153	1	152	4.76e-55	173
TRINITY_DN108094_c1_g1_i2|m.1620	CSPLN_ARALL	57.616	151	64	0	3	153	2	152	2.85e-55	173
TRINITY_DN108094_c2_g1_i1|m.1621	MAA3_ARATH	65.75	800	260	7	1	794	1	792	0	1071
TRINITY_DN108094_c2_g1_i2|m.1622	MAA3_ARATH	60.945	402	148	4	1	397	1	398	2.69e-168	495
TRINITY_DN108094_c2_g1_i2|m.1623	MAA3_ARATH	69.459	370	108	3	1	369	427	792	4.53e-180	525
TRINITY_DN108094_c2_g1_i4|m.1624	MAA3_ARATH	66.232	690	222	6	1	684	1	685	0	940
TRINITY_DN108094_c2_g1_i4|m.1625	MAA3_ARATH	70.33	91	27	0	43	133	684	774	1.55e-36	135
TRINITY_DN108061_c1_g1_i3|m.1626	KN7K_ARATH	70.257	1012	234	8	1	1008	1	949	0	1292
TRINITY_DN108020_c0_g1_i3|m.1628	PPR68_ARATH	58.304	578	238	3	30	604	29	606	0	709
TRINITY_DN108020_c0_g1_i4|m.1629	PPR68_ARATH	59.862	578	229	3	30	604	29	606	0	713
TRINITY_DN108008_c0_g2_i3|m.1630	TOP3B_ARATH	74.508	863	216	2	14	875	6	865	0	1349
TRINITY_DN108008_c0_g2_i4|m.1631	TOP3B_ARATH	70.684	863	206	3	14	832	6	865	0	1266
TRINITY_DN108008_c0_g2_i5|m.1632	TOP3B_ARATH	74.262	474	122	0	8	481	6	479	0	756
TRINITY_DN108008_c0_g2_i5|m.1633	TOP3B_ORYSJ	78.528	326	70	0	1	326	495	820	0	556
TRINITY_DN108017_c0_g1_i2|m.1635	UGT2_GARJA	70.186	483	141	3	1	483	1	480	0	714
TRINITY_DN108075_c0_g1_i2|m.1636	CALSB_ARATH	76.051	547	128	1	1	544	1221	1767	0	883
TRINITY_DN108068_c1_g1_i2|m.1637	PMAT1_ARATH	44.35	469	242	10	7	466	10	468	4.9e-114	346
TRINITY_DN108068_c1_g2_i2|m.1639	PMAT1_ARATH	41.395	215	123	3	3	215	255	468	1.27e-49	171
TRINITY_DN108009_c1_g1_i2|m.1641	PLC_LISMO	27.586	145	95	5	30	167	27	168	3.73e-10	63.5
TRINITY_DN108009_c1_g1_i4|m.1643	PLC_LISMO	29.907	107	73	2	6	110	53	159	1.35e-09	61.2
TRINITY_DN108009_c1_g1_i6|m.1644	PLC_LISMO	29.907	107	73	2	6	110	53	159	2.18e-09	60.5
TRINITY_DN108051_c0_g1_i1|m.1646	OST3B_ARATH	58.431	255	102	3	32	282	92	346	2.13e-112	330
TRINITY_DN108051_c0_g1_i4|m.1649	OST3B_ARATH	57.005	207	86	2	23	226	140	346	4.14e-89	269
TRINITY_DN108051_c0_g3_i1|m.1651	OST3B_ARATH	69.231	26	8	0	78	103	255	280	2.06e-06	47.8
TRINITY_DN108088_c0_g1_i1|m.1652	PP274_ARATH	63.833	694	248	2	1	692	29	721	0	925
TRINITY_DN108088_c0_g1_i1|m.1652	PP274_ARATH	26.331	357	215	11	228	545	23	370	1.92e-22	106
TRINITY_DN108088_c0_g1_i3|m.1655	PP274_ARATH	64.598	709	248	2	1	707	14	721	0	950
TRINITY_DN108069_c0_g1_i1|m.1657	DUF3_ARATH	30.667	150	81	4	396	540	14	145	1.79e-09	64.7
TRINITY_DN108038_c1_g1_i1|m.1661	TBL5_ARATH	47.619	252	98	4	70	294	15	259	4.02e-69	225
TRINITY_DN108038_c1_g1_i1|m.1662	TBL5_ARATH	75.806	124	30	0	2	125	359	482	4.18e-67	213
TRINITY_DN108038_c1_g1_i1|m.1663	TBL5_ARATH	85.075	67	10	0	6	72	259	325	1.52e-35	129
TRINITY_DN108038_c1_g1_i3|m.1664	TBL5_ARATH	72.603	73	19	1	114	185	136	208	6.46e-33	125
TRINITY_DN108038_c1_g1_i4|m.1665	TBL5_ARATH	61.684	475	148	4	70	517	15	482	0	615
TRINITY_DN108038_c1_g1_i6|m.1666	TBL5_ARATH	76.613	124	28	1	114	236	136	259	3.54e-67	218
TRINITY_DN108038_c1_g1_i7|m.1667	TBL5_ARATH	80	180	35	1	2	180	146	325	8.73e-108	320
TRINITY_DN108038_c1_g1_i8|m.1668	TBL5_ARATH	76.316	228	54	0	2	229	255	482	3.21e-136	394
TRINITY_DN108038_c1_g1_i8|m.1669	TBL5_ARATH	78.947	114	23	1	2	114	146	259	1.46e-63	204
TRINITY_DN108038_c1_g1_i11|m.1670	TBL5_ARATH	55.66	318	107	4	70	360	15	325	1.82e-116	349
TRINITY_DN108038_c1_g1_i11|m.1671	TBL5_ARATH	75.806	124	30	0	2	125	359	482	4.18e-67	213
TRINITY_DN108038_c1_g1_i12|m.1672	TBL5_ARATH	47.619	252	98	4	70	294	15	259	4.02e-69	225
TRINITY_DN108038_c1_g1_i12|m.1673	TBL5_ARATH	79.911	224	45	0	6	229	259	482	9.18e-139	400
TRINITY_DN108081_c0_g1_i1|m.1674	RBL_CORCO	97.053	475	14	0	8	482	1	475	0	963
TRINITY_DN108081_c0_g1_i3|m.1675	RBL_CORCO	97.053	475	14	0	8	482	1	475	0	963
TRINITY_DN108039_c2_g1_i1|m.1676	XYLA_ARATH	81.551	477	87	1	4	479	1	477	0	829
TRINITY_DN108039_c2_g1_i3|m.1679	XYLA_ARATH	91.667	168	14	0	4	171	172	339	8.69e-112	329
TRINITY_DN108052_c1_g1_i4|m.1680	SAHH_PETCR	90.722	485	45	0	1	485	1	485	0	930
TRINITY_DN108045_c0_g1_i1|m.1682	PP408_ARATH	83.121	314	53	0	1	314	354	667	0	568
TRINITY_DN108045_c0_g1_i1|m.1682	PP408_ARATH	25.191	262	191	2	3	260	216	476	6.29e-26	111
TRINITY_DN108045_c0_g1_i1|m.1682	PP408_ARATH	23.053	321	237	3	1	314	144	461	2.48e-22	100
TRINITY_DN108045_c0_g1_i3|m.1684	PP408_ARATH	77.042	649	139	3	47	686	23	670	0	1048
TRINITY_DN108042_c0_g1_i1|m.1686	E132_ARATH	74.423	477	117	5	16	488	26	501	0	744
TRINITY_DN108004_c0_g1_i1|m.1687	GCSP_PEA	85.642	397	54	2	9	403	66	461	0	712
TRINITY_DN108004_c0_g1_i3|m.1688	GCSP_FLATR	86.408	103	14	0	13	115	302	404	3.54e-56	190
TRINITY_DN108004_c0_g1_i8|m.1689	GCSP2_ARATH	79.858	422	61	5	1	418	13	414	0	689
TRINITY_DN108057_c1_g1_i2|m.1690	LKHA4_ARATH	75.641	624	143	5	1	623	1	616	0	970
TRINITY_DN108059_c0_g2_i1|m.1709	RH18_ARATH	69.012	597	168	4	6	592	4	593	0	840
TRINITY_DN108059_c0_g2_i2|m.1711	RH18_ARATH	71.609	317	85	2	6	321	4	316	5.61e-163	470
TRINITY_DN108059_c0_g2_i2|m.1712	RH18_ORYSJ	63.975	161	55	2	1	159	437	596	1.56e-57	192
TRINITY_DN108059_c0_g2_i3|m.1714	RH18_ARATH	74	500	125	2	6	504	4	499	0	779
TRINITY_DN108059_c0_g2_i4|m.1715	RH18_ARATH	74	500	125	2	6	504	4	499	0	779
TRINITY_DN108059_c0_g2_i5|m.1717	RH18_ARATH	69.36	594	171	3	6	592	4	593	0	840
TRINITY_DN108059_c0_g2_i6|m.1718	RH18_ARATH	71.609	317	85	2	6	321	4	316	5.61e-163	470
TRINITY_DN108059_c0_g2_i6|m.1719	RH18_ORYSJ	62.733	161	57	2	1	159	437	596	3.82e-57	191
TRINITY_DN108041_c0_g1_i1|m.1720	PUB63_ARATH	42.197	173	92	2	380	552	201	365	9.84e-39	149
TRINITY_DN108041_c0_g1_i6|m.1722	PUB63_ARATH	45.055	91	47	1	378	468	200	287	7.42e-16	82.8
TRINITY_DN108041_c0_g1_i6|m.1723	PUB62_ARATH	52.857	70	33	0	37	106	283	352	9.67e-22	91.3
TRINITY_DN108095_c1_g2_i2|m.1724	PRR95_ORYSJ	35.095	681	305	24	82	722	33	616	6.23e-92	302
TRINITY_DN108095_c1_g2_i3|m.1725	PRR95_ORYSJ	36.377	668	315	24	33	674	33	616	4.86e-97	315
TRINITY_DN108095_c1_g2_i4|m.1727	PRR95_ORYSJ	35.095	681	305	24	34	674	33	616	2.15e-92	302
TRINITY_DN108095_c1_g3_i1|m.1728	APRR5_ARATH	76.19	147	35	0	23	169	27	173	2.28e-78	245
TRINITY_DN108095_c1_g2_i6|m.1730	PRR95_ORYSJ	39.423	208	107	8	80	284	425	616	7.8e-26	110
TRINITY_DN108095_c1_g2_i9|m.1732	PRR95_ORYSJ	35.16	219	120	7	75	291	418	616	1.19e-22	101
TRINITY_DN108011_c0_g1_i1|m.1733	MTEFH_ARATH	23.096	407	284	8	3	389	147	544	4.39e-23	104
TRINITY_DN108011_c0_g1_i1|m.1734	MTEFH_ARATH	40.845	71	41	1	77	146	36	106	5.38e-09	57.8
TRINITY_DN108011_c0_g1_i3|m.1736	MTEFH_ARATH	26.364	220	147	5	17	223	310	527	3.92e-17	82.8
TRINITY_DN108011_c0_g1_i4|m.1737	MTEFH_ARATH	25.338	517	358	8	68	564	36	544	2.87e-44	168
TRINITY_DN108011_c0_g1_i5|m.1739	MTEFH_ARATH	28.879	232	145	7	23	240	319	544	9.77e-22	97.1
TRINITY_DN108011_c0_g1_i8|m.1740	MTEFH_ARATH	25.676	518	355	9	77	573	36	544	9.03e-46	172
TRINITY_DN108011_c0_g1_i9|m.1742	MTEFH_ARATH	28.879	232	145	7	23	240	319	544	9.77e-22	97.1
TRINITY_DN108011_c0_g1_i11|m.1744	MTEFH_ARATH	26.667	225	147	6	23	234	319	538	2.9e-16	81.3
TRINITY_DN108010_c0_g3_i2|m.1745	HXK3_ARATH	68.709	457	140	3	1	456	44	498	0	639
TRINITY_DN108010_c0_g3_i3|m.1747	HXK3_ARATH	71.642	268	75	1	1	268	44	310	7.82e-137	398
TRINITY_DN108010_c0_g3_i3|m.1748	HXK3_ARATH	64.189	148	51	2	13	159	352	498	1.73e-56	187
TRINITY_DN108010_c0_g3_i5|m.1750	HXK3_ARATH	66.814	226	73	2	2	226	274	498	1.67e-103	311
TRINITY_DN108010_c0_g3_i6|m.1751	HXK3_ARATH	62.5	184	67	2	1	183	316	498	7.63e-73	231
TRINITY_DN108010_c0_g3_i7|m.1752	HXK3_ARATH	67.2	125	40	1	1	125	56	179	5.49e-48	163
TRINITY_DN108010_c0_g3_i8|m.1753	HXK3_ARATH	68.053	457	142	4	1	455	44	498	0	633
TRINITY_DN108010_c0_g3_i9|m.1754	HXK3_ARATH	68.889	135	41	1	1	135	44	177	5.37e-56	184
TRINITY_DN108010_c0_g3_i10|m.1755	HXK3_ARATH	69.912	226	66	2	2	226	274	498	6.72e-108	322
TRINITY_DN108037_c0_g5_i1|m.1756	COX2_ARATH	96.538	260	9	0	1	260	1	260	0	517
TRINITY_DN108047_c2_g2_i1|m.1757	ARF2_RAT	59.669	181	73	0	1	181	1	181	1.17e-83	248
TRINITY_DN108047_c2_g2_i3|m.1758	ARF_DUGJA	61.798	178	68	0	1	178	1	178	1.39e-84	250
TRINITY_DN108047_c3_g1_i7|m.1763	YC55L_SYNY3	35.135	74	46	1	79	152	476	547	8.14e-07	50.8
TRINITY_DN108047_c3_g1_i8|m.1765	YC55L_SYNY3	33.846	65	43	0	88	152	483	547	2.9e-06	49.3
TRINITY_DN108047_c3_g1_i21|m.1771	YC55L_SYNY3	33.846	65	43	0	88	152	483	547	2.9e-06	49.3
TRINITY_DN108047_c3_g1_i22|m.1773	YC55L_SYNY3	35.135	74	46	1	79	152	476	547	8.14e-07	50.8
TRINITY_DN108082_c1_g1_i1|m.1788	TAUE3_ARATH	56.552	435	153	6	30	461	1	402	4.47e-141	416
TRINITY_DN108082_c1_g1_i2|m.1789	TAUE3_ARATH	55.484	310	126	5	36	342	7	307	3.98e-96	296
TRINITY_DN108082_c1_g1_i3|m.1790	TAUE3_ARATH	56.738	282	110	5	36	314	7	279	1.04e-86	271
TRINITY_DN108082_c1_g1_i4|m.1791	TAUE3_ARATH	56.452	310	123	5	36	342	7	307	2.5e-98	302
TRINITY_DN108082_c1_g1_i4|m.1792	TAUE3_ARATH	72.034	118	33	0	8	125	356	473	9.18e-55	180
TRINITY_DN108082_c1_g1_i7|m.1793	TAUE3_ARATH	61.331	481	174	5	30	507	1	472	0	527
TRINITY_DN108082_c1_g1_i8|m.1794	TAUE3_ARATH	55.024	418	148	7	36	422	7	415	2.15e-131	389
TRINITY_DN108082_c1_g1_i9|m.1796	TAUE3_ARATH	56.855	248	99	4	36	280	7	249	2.23e-74	238
TRINITY_DN108082_c1_g1_i9|m.1797	TAUE3_ARATH	69.481	154	47	0	2	155	320	473	1.82e-62	202
TRINITY_DN108082_c1_g1_i10|m.1798	TAUE3_ARATH	56.855	248	99	4	36	280	7	249	2.23e-74	238
TRINITY_DN108082_c1_g1_i10|m.1799	TAUE3_ARATH	69.481	154	47	0	2	155	320	473	3.52e-62	201
TRINITY_DN108082_c1_g1_i11|m.1800	TAUE3_ARATH	60.341	411	151	5	30	437	1	402	7.94e-149	434
TRINITY_DN108082_c1_g1_i13|m.1801	TAUE3_ARATH	61.331	481	174	5	30	507	1	472	0	528
TRINITY_DN108031_c0_g1_i3|m.1802	ASND1_MACFA	39.375	320	139	4	114	390	317	624	9.86e-63	216
TRINITY_DN108031_c0_g1_i3|m.1803	ASND1_BOVIN	34.826	201	78	5	56	256	12	159	1.59e-23	102
TRINITY_DN108031_c0_g1_i7|m.1806	ASND1_DANRE	33.504	585	265	13	129	634	47	586	1.47e-83	278
TRINITY_DN108031_c0_g1_i8|m.1807	ASND1_MACFA	39.535	301	127	4	114	371	317	605	2.59e-58	203
TRINITY_DN108031_c0_g1_i8|m.1808	ASND1_BOVIN	34.826	201	78	5	56	256	12	159	1.59e-23	102
TRINITY_DN108031_c0_g1_i10|m.1811	ASND1_MACFA	40.193	311	135	3	119	386	322	624	5.38e-65	223
TRINITY_DN108031_c0_g1_i10|m.1812	ASND1_BOVIN	41.221	131	57	3	129	259	49	159	5.06e-23	101
TRINITY_DN108031_c0_g1_i13|m.1814	ASND1_MACFA	28.19	337	172	10	113	410	33	338	1.92e-25	113
TRINITY_DN108031_c0_g1_i13|m.1815	ASND1_MACFA	50	142	63	2	3	144	448	581	9.85e-41	146
TRINITY_DN108031_c0_g1_i14|m.1816	ASND1_DANRE	33.068	629	297	13	88	637	9	592	7.15e-86	283
TRINITY_DN108031_c0_g1_i16|m.1818	ASND1_MACFA	32.595	632	303	14	113	662	33	623	1.38e-92	304
TRINITY_DN108031_c0_g1_i18|m.1819	ASND1_BOVIN	34.158	202	80	5	55	256	11	159	5.42e-22	101
TRINITY_DN108024_c1_g1_i1|m.1822	FRS9_ARATH	64.088	543	178	5	11	549	16	545	0	712
TRINITY_DN108024_c1_g1_i3|m.1824	FRS9_ARATH	66.265	332	110	1	7	338	124	453	7.85e-160	461
TRINITY_DN108024_c1_g1_i6|m.1825	FRS9_ARATH	65.351	456	151	3	11	465	16	465	0	627
TRINITY_DN108024_c1_g1_i8|m.1827	FRS9_ARATH	64.088	543	178	5	11	549	16	545	0	710
TRINITY_DN108096_c0_g3_i1|m.1829	TPS5_ARATH	75.479	261	64	0	1	261	557	817	1.13e-145	431
TRINITY_DN108096_c0_g5_i1|m.1830	TPS6_ARATH	88.571	140	16	0	21	160	689	828	6e-81	258
TRINITY_DN108096_c0_g5_i2|m.1831	TPS6_ARATH	84.912	623	93	1	1	622	234	856	0	1118
TRINITY_DN108073_c1_g1_i1|m.1832	CHUP1_ARATH	57.303	267	109	2	322	583	717	983	3.54e-96	319
TRINITY_DN108073_c1_g1_i2|m.1837	CHUP1_ARATH	57.303	267	109	2	322	583	717	983	3.5e-96	319
TRINITY_DN108073_c1_g1_i5|m.1843	CHUP1_ARATH	60.87	161	61	1	322	480	717	877	2.51e-54	200
TRINITY_DN108073_c1_g1_i5|m.1844	CHUP1_ARATH	53.684	95	41	1	2	93	889	983	3.39e-28	110
TRINITY_DN108030_c0_g1_i3|m.1847	Y5848_ARATH	42.949	156	82	4	8	161	11	161	2.45e-30	111
TRINITY_DN108076_c1_g1_i1|m.1865	INVE_ARATH	62.931	348	110	5	1	345	1	332	8.77e-143	421
TRINITY_DN108076_c1_g1_i1|m.1866	INVE_ARATH	81.949	277	50	0	1	277	341	617	6.28e-173	494
TRINITY_DN108076_c1_g1_i2|m.1867	INVE_ARATH	71.704	622	159	5	1	610	1	617	0	919
TRINITY_DN108076_c1_g1_i2|m.1868	KIPK2_ARATH	66.906	278	82	4	1	273	677	949	2.78e-123	376
TRINITY_DN108035_c0_g1_i1|m.1869	CCA22_ARATH	53.252	492	160	6	2	492	12	434	1.65e-168	485
TRINITY_DN108035_c0_g1_i2|m.1871	CCA22_ARATH	76.339	224	53	0	1	224	211	434	5.91e-124	361
TRINITY_DN108035_c0_g1_i3|m.1872	CCA22_ARATH	52.421	475	156	6	2	475	12	417	7.18e-160	462
TRINITY_DN108035_c0_g1_i4|m.1874	CCA22_ARATH	55.224	469	163	6	2	469	12	434	2.49e-174	499
TRINITY_DN108003_c0_g1_i1|m.1875	LDL1_ARATH	67.367	809	248	7	5	801	33	837	0	1061
TRINITY_DN108003_c0_g1_i2|m.1876	LDL1_ARATH	66.873	809	252	7	5	801	33	837	0	1061
TRINITY_DN108064_c1_g5_i3|m.1878	NDL1_ARATH	80.717	223	43	0	1	223	121	343	5.43e-135	385
TRINITY_DN108064_c1_g5_i3|m.1879	NDL1_ARATH	82.558	86	15	0	22	107	1	86	1.3e-45	154
TRINITY_DN108064_c1_g5_i6|m.1880	NDL1_ARATH	79	100	21	0	7	106	1	100	5.17e-51	166
TRINITY_DN108064_c1_g5_i7|m.1881	NDL1_ARATH	77.551	343	77	0	24	366	1	343	0	572
TRINITY_DN108064_c1_g5_i10|m.1882	NDL1_ARATH	76.357	258	61	0	12	269	86	343	2.18e-151	429
TRINITY_DN108048_c0_g2_i2|m.1883	RUB1_BRANA	62.802	207	73	1	81	283	4	210	3.55e-77	247
TRINITY_DN108048_c0_g2_i3|m.1884	CPNA2_ARATH	71.387	346	99	0	79	424	29	374	7.22e-166	481
TRINITY_DN108048_c0_g2_i5|m.1885	CPNA2_ARATH	71.324	544	155	1	45	587	29	572	0	776
TRINITY_DN108048_c0_g2_i6|m.1888	CPNA2_ARATH	71.613	465	131	1	17	480	108	572	0	663
TRINITY_DN108048_c0_g2_i8|m.1890	CPNA2_ARATH	71.324	544	155	1	85	627	29	572	0	775
TRINITY_DN108016_c0_g2_i1|m.1906	SPL7_ARATH	47.296	795	367	14	17	771	12	794	0	686
TRINITY_DN108016_c0_g2_i2|m.1909	SPL7_ARATH	38.095	126	68	1	1	116	538	663	2.76e-17	79.3
TRINITY_DN108016_c0_g2_i4|m.1910	SPL7_ARATH	46.019	515	237	9	2	488	293	794	2.01e-143	434
TRINITY_DN108016_c0_g2_i4|m.1911	SPL7_ARATH	55.556	234	88	4	17	238	12	241	8.89e-76	247
TRINITY_DN108016_c0_g2_i6|m.1915	SPL7_ARATH	47.864	796	347	16	23	768	17	794	0	697
TRINITY_DN108016_c0_g2_i7|m.1919	SPL7_ARATH	38.095	126	68	1	1	116	538	663	2.76e-17	79.3
TRINITY_DN108016_c0_g2_i8|m.1921	SPL7_ARATH	52.067	653	274	11	23	642	17	663	0	653
TRINITY_DN108078_c0_g2_i5|m.1936	ISY1_RAT	51.178	297	131	5	1	297	1	283	4.39e-85	259
TRINITY_DN108089_c0_g3_i4|m.1939	RR18_MORIN	89.109	101	11	0	1	101	1	101	9.01e-58	176
TRINITY_DN108074_c0_g1_i2|m.1941	RBCMT_ARATH	33.594	128	74	6	8	132	49	168	1.94e-07	52.4
TRINITY_DN108074_c0_g1_i6|m.1945	SETD6_SALSA	25.994	327	160	10	5	314	13	274	6.07e-16	81.6
TRINITY_DN108074_c0_g1_i7|m.1947	RKM3_YEAST	29.834	181	90	5	55	198	189	369	1.11e-14	75.1
TRINITY_DN108074_c0_g1_i7|m.1948	SETD6_SALSA	31.387	137	85	4	5	135	13	146	2.58e-08	54.7
TRINITY_DN108074_c0_g1_i11|m.1950	RBCMT_ARATH	33.594	128	74	6	8	132	49	168	1.94e-07	52.4
TRINITY_DN108029_c0_g2_i3|m.1952	LNK3_ARATH	37.008	127	74	3	36	158	145	269	6.69e-14	71.6
TRINITY_DN108014_c0_g1_i3|m.1953	KAO2_ARATH	74.39	410	104	1	18	427	78	486	0	668
TRINITY_DN108014_c0_g1_i5|m.1955	KAO1_ARATH	71.537	397	112	1	1	396	91	487	0	630
TRINITY_DN108014_c0_g1_i6|m.1957	KAO2_ARATH	71.222	483	132	3	12	494	11	486	0	747
TRINITY_DN108050_c0_g1_i1|m.1959	DXS2_ORYSJ	87.603	242	30	0	1	242	330	571	1.24e-158	460
TRINITY_DN108050_c0_g1_i2|m.1961	DXS2_ORYSJ	81.7	694	122	2	23	711	19	712	0	1189
TRINITY_DN108058_c0_g1_i1|m.1964	CDKF4_ORYSJ	57.252	393	156	5	1	381	43	435	4.79e-157	452
TRINITY_DN108058_c0_g1_i2|m.1966	CDKF4_ORYSJ	42.913	254	133	4	1	242	182	435	3.95e-59	196
TRINITY_DN108058_c0_g2_i2|m.1968	CDKF4_ORYSJ	84.239	184	29	0	1	184	35	218	1.63e-116	341
TRINITY_DN108058_c0_g2_i4|m.1969	CDKF4_ORYSJ	83.945	218	35	0	1	218	1	218	3.99e-141	405
TRINITY_DN108007_c0_g1_i2|m.1970	FANCJ_MOUSE	45	100	53	1	5	102	810	909	9.31e-20	97.4
TRINITY_DN108007_c0_g1_i2|m.1971	FANCJ_HUMAN	43.81	105	36	2	1	105	701	782	1.21e-18	83.6
TRINITY_DN108007_c0_g1_i3|m.1972	FANCJ_MOUSE	45.522	268	121	3	1	266	665	909	1.33e-68	248
TRINITY_DN108067_c3_g1_i1|m.1973	RGA1_SOLBU	45.217	115	57	2	2	116	540	648	3.02e-16	76.6
TRINITY_DN108067_c3_g1_i1|m.1973	RGA1_SOLBU	32.5	80	52	2	1	78	858	937	4.49e-06	47.4
TRINITY_DN108067_c3_g4_i1|m.1975	RGA1_SOLBU	41.546	207	96	6	2	208	540	721	2.16e-30	120
TRINITY_DN108079_c1_g1_i2|m.1976	POT13_ARATH	63.483	178	55	2	34	211	27	194	4.41e-68	226
TRINITY_DN108079_c2_g1_i1|m.1978	PERK1_ARATH	78.75	240	48	1	176	412	255	494	1.74e-138	414
TRINITY_DN108079_c2_g1_i4|m.1980	PEK15_ARATH	42.925	212	90	7	10	206	7	202	8.8e-34	129
TRINITY_DN108079_c2_g1_i6|m.1982	PEK15_ARATH	50.186	269	103	7	10	263	7	259	6.74e-71	229
TRINITY_DN108079_c2_g1_i7|m.1984	PERK1_ARATH	78.059	237	49	1	1	234	259	495	5.67e-137	402
TRINITY_DN108079_c2_g1_i8|m.1987	PERK1_ARATH	78.832	137	29	0	174	310	254	390	5.84e-75	245
TRINITY_DN108079_c2_g1_i10|m.1991	PEK15_ARATH	47.699	239	94	7	10	233	7	229	7.37e-54	183
TRINITY_DN108079_c2_g1_i12|m.1995	PERK1_ARATH	78.899	109	23	0	1	109	259	367	5.35e-59	194
TRINITY_DN108079_c2_g1_i14|m.1996	PERK1_ARATH	79.646	113	23	0	176	288	255	367	1.49e-60	206
TRINITY_DN108079_c2_g1_i14|m.1997	PERK1_ARATH	78.125	128	25	1	6	130	367	494	1.37e-66	216
TRINITY_DN108079_c2_g4_i1|m.2000	PEK13_ARATH	44.776	134	70	3	1	132	495	626	5.92e-31	121
TRINITY_DN108090_c0_g1_i1|m.2001	PP437_ARATH	56.537	872	374	3	26	892	23	894	0	1039
TRINITY_DN108090_c0_g1_i1|m.2001	PP437_ARATH	29.032	496	350	2	404	897	159	654	1.27e-57	217
TRINITY_DN108090_c0_g1_i1|m.2001	PP437_ARATH	28.571	448	319	1	452	898	173	620	4.92e-53	203
TRINITY_DN108090_c0_g1_i1|m.2001	PP437_ARATH	25.96	547	314	5	110	584	373	900	3.85e-47	185
TRINITY_DN108090_c0_g1_i1|m.2001	PP437_ARATH	25.414	543	340	8	414	898	50	585	1.26e-46	184
TRINITY_DN108090_c0_g1_i2|m.2002	PP437_ARATH	56.322	174	75	1	1	173	178	351	2.88e-62	209
TRINITY_DN108090_c0_g1_i2|m.2002	PP437_ARATH	27.381	168	122	0	1	168	354	521	2.01e-15	76.3
TRINITY_DN108090_c0_g1_i2|m.2002	PP437_ARATH	23.669	169	129	0	5	173	533	701	2.63e-15	75.9
TRINITY_DN108090_c0_g1_i2|m.2002	PP437_ARATH	23.669	169	129	0	5	173	428	596	1.13e-13	71.2
TRINITY_DN108090_c0_g1_i2|m.2002	PP437_ARATH	27.097	155	113	0	9	163	292	446	2.61e-13	70.1
TRINITY_DN108090_c0_g1_i2|m.2002	PP437_ARATH	23.077	169	130	0	5	173	393	561	1.22e-12	68.2
TRINITY_DN108090_c0_g1_i2|m.2002	PP437_ARATH	27.168	173	122	2	1	169	491	663	5.2e-12	66.6
TRINITY_DN108090_c0_g1_i2|m.2002	PP437_ARATH	22.485	169	131	0	5	173	323	491	6.67e-12	66.2
TRINITY_DN108090_c0_g1_i2|m.2002	PP437_ARATH	22.115	208	127	2	1	173	669	876	4.93e-11	63.5
TRINITY_DN108090_c0_g1_i2|m.2002	PP437_ARATH	29.412	102	72	0	52	153	790	891	3.75e-10	61.2
TRINITY_DN108090_c0_g1_i2|m.2002	PP437_ARATH	23.958	192	109	2	18	173	651	841	5.12e-09	57.8
TRINITY_DN108090_c0_g1_i2|m.2002	PP437_ARATH	26.415	106	78	0	10	115	783	888	5.92e-08	54.7
TRINITY_DN108028_c0_g1_i2|m.2003	KN8A_ARATH	72.689	476	112	11	1	466	253	720	0	636
TRINITY_DN108028_c0_g1_i2|m.2004	KN8A_ARATH	46.667	270	88	9	1	261	1	223	1.65e-61	209
TRINITY_DN108028_c0_g1_i4|m.2006	KN8A_ARATH	64.258	775	203	20	1	756	1	720	0	900
TRINITY_DN108028_c1_g2_i1|m.2009	PIGB_MOUSE	41.063	207	98	6	32	232	341	529	2.22e-39	145
TRINITY_DN108028_c1_g2_i1|m.2010	PIGB_MOUSE	41.463	164	90	2	23	182	36	197	2.17e-34	130
TRINITY_DN108028_c1_g2_i1|m.2011	GPI10_YARLI	40.217	92	52	1	3	94	130	218	5.95e-12	64.3
TRINITY_DN108028_c1_g2_i3|m.2014	PIGB_MOUSE	42.857	385	196	5	22	404	35	397	1.97e-94	296
TRINITY_DN108028_c1_g2_i3|m.2015	PIGB_BOVIN	38.393	112	66	2	4	112	411	522	1.81e-18	83.2
TRINITY_DN108028_c1_g2_i4|m.2018	PIGB_BOVIN	43.91	312	167	5	44	353	58	363	2.91e-82	263
TRINITY_DN108028_c1_g2_i4|m.2019	PIGB_MOUSE	40.828	169	91	5	19	181	364	529	8.06e-30	117
TRINITY_DN108028_c1_g2_i5|m.2022	PIGB_BOVIN	39.706	204	115	5	4	205	166	363	7.45e-40	146
TRINITY_DN108028_c1_g2_i5|m.2023	PIGB_MOUSE	41.463	164	90	2	23	182	36	197	2.17e-34	130
TRINITY_DN108028_c1_g2_i5|m.2024	PIGB_BOVIN	38.393	112	66	2	4	112	411	522	1.81e-18	83.2
TRINITY_DN108028_c1_g2_i6|m.2027	GPI10_YARLI	46.829	205	106	1	38	242	17	218	2.88e-54	186
TRINITY_DN108028_c1_g2_i6|m.2028	PIGB_MOUSE	41.063	207	98	6	32	232	341	529	2.22e-39	145
TRINITY_DN108028_c1_g2_i7|m.2031	PIGB_MOUSE	40.828	169	91	5	19	181	364	529	8.06e-30	117
TRINITY_DN108028_c1_g2_i7|m.2032	PIGB_MOUSE	41.463	164	90	2	23	182	36	197	2.17e-34	130
TRINITY_DN108028_c1_g2_i7|m.2033	GPI10_YARLI	40.217	92	52	1	3	94	130	218	5.95e-12	64.3
TRINITY_DN108028_c1_g2_i11|m.2036	PIGB_BOVIN	43.91	312	167	5	44	353	58	363	2.91e-82	263
TRINITY_DN108028_c1_g2_i11|m.2037	PIGB_BOVIN	38.393	112	66	2	4	112	411	522	1.81e-18	83.2
TRINITY_DN108028_c1_g2_i13|m.2040	GPI10_YARLI	46.829	205	106	1	38	242	17	218	2.88e-54	186
TRINITY_DN108028_c1_g2_i13|m.2041	PIGB_MOUSE	40.828	169	91	5	19	181	364	529	8.06e-30	117
TRINITY_DN108028_c1_g2_i14|m.2044	PIGB_MOUSE	39.896	386	201	9	6	383	167	529	5.2e-80	258
TRINITY_DN108028_c1_g2_i14|m.2045	PIGB_MOUSE	41.463	164	90	2	23	182	36	197	2.17e-34	130
TRINITY_DN108028_c1_g2_i17|m.2048	PIGB_MOUSE	41.506	518	272	9	22	531	35	529	3.8e-126	382
TRINITY_DN108028_c1_g2_i18|m.2051	PIGB_BOVIN	39.706	204	115	5	4	205	166	363	7.45e-40	146
TRINITY_DN108028_c1_g2_i18|m.2052	PIGB_MOUSE	40.828	169	91	5	19	181	364	529	8.06e-30	117
TRINITY_DN108028_c1_g2_i18|m.2053	PIGB_MOUSE	41.463	164	90	2	23	182	36	197	2.17e-34	130
TRINITY_DN108054_c0_g3_i2|m.2056	SRF6_ARATH	66.667	723	228	11	12	725	1	719	0	892
TRINITY_DN108085_c0_g1_i5|m.2058	PPR81_ARATH	63.75	480	161	6	1	471	1	476	0	649
TRINITY_DN108085_c0_g1_i6|m.2059	PPR81_ARATH	63.75	480	161	6	1	471	1	476	0	649
TRINITY_DN108085_c0_g1_i8|m.2060	PPR81_ARATH	63.41	481	164	6	1	474	1	476	0	651
TRINITY_DN108055_c0_g3_i1|m.2061	LRL22_ARATH	33.333	135	74	3	12	135	103	232	4.51e-13	68.6
TRINITY_DN108055_c0_g4_i1|m.2062	LRL13_ARATH	47.633	697	300	17	39	701	6	671	0	578
TRINITY_DN108055_c0_g4_i2|m.2063	LRL13_ARATH	56.681	464	178	9	12	457	213	671	1.21e-165	486
TRINITY_DN108055_c0_g4_i5|m.2064	LRL13_ARATH	48.35	697	295	17	39	701	6	671	0	586
TRINITY_DN108055_c0_g4_i7|m.2065	LRL13_ARATH	34.783	230	137	7	39	261	6	229	3.92e-30	122
TRINITY_DN108093_c0_g1_i1|m.2066	DONS_MOUSE	29.032	217	131	9	204	406	119	326	1.19e-10	67
TRINITY_DN108093_c0_g1_i5|m.2070	DONS_MOUSE	26.812	414	232	18	204	571	119	507	5.18e-16	85.1
TRINITY_DN108093_c0_g1_i7|m.2074	DONS_MOUSE	29.767	215	128	9	198	398	119	324	1.3e-10	66.6
TRINITY_DN108093_c0_g1_i8|m.2078	DONS_MOUSE	26.812	414	232	18	204	571	119	507	1.75e-16	86.7
TRINITY_DN108093_c0_g1_i9|m.2081	DONS_MOUSE	26.632	383	216	16	230	567	145	507	1.66e-14	80.1
TRINITY_DN108034_c1_g1_i1|m.2096	NUP1_ARATH	38.636	440	217	15	84	494	894	1309	9.06e-34	139
TRINITY_DN108034_c1_g1_i2|m.2098	NUP1_ARATH	39.576	283	127	11	150	401	944	1213	1.14e-13	76.6
TRINITY_DN108034_c1_g1_i3|m.2100	NUP1_ARATH	39.185	712	323	26	2	680	3	637	1.49e-103	362
TRINITY_DN134449_c0_g1_i1|m.2102	MCC25_ARATH	26.087	138	91	2	6	143	167	293	3.71e-08	55.1
TRINITY_DN134485_c0_g1_i1|m.2103	PMIR1_ARATH	56.923	130	54	1	14	141	623	752	1.31e-37	138
TRINITY_DN134489_c0_g1_i1|m.2104	YI31B_YEAST	41.86	86	44	1	38	117	598	683	3.45e-15	73.6
TRINITY_DN134411_c0_g1_i1|m.2105	CB7_ARATH	77.778	45	10	0	82	126	40	84	1.01e-15	74.7
TRINITY_DN134462_c0_g1_i1|m.2106	ACO1_AJECA	56.034	116	50	1	1	115	115	230	1.42e-42	148
TRINITY_DN134453_c0_g1_i1|m.2109	DGK1_ARATH	59.333	150	54	4	1	146	227	373	1.87e-44	157
TRINITY_DN133827_c0_g1_i1|m.2111	BH049_ARATH	48.63	146	53	5	1	144	336	461	7.11e-31	118
TRINITY_DN133849_c0_g1_i1|m.2113	U73C7_ARATH	49.587	121	53	2	2	117	177	294	1e-30	116
TRINITY_DN133804_c0_g1_i1|m.2117	PDCD4_CHICK	33.088	136	88	3	25	159	203	336	2.65e-09	58.2
TRINITY_DN130222_c0_g1_i1|m.2122	GET3_CRYNJ	30.841	107	73	1	5	110	175	281	1.27e-12	65.5
TRINITY_DN130238_c0_g1_i1|m.2123	CRK7_ARATH	55.422	83	36	1	1	82	521	603	1.78e-23	97.4
TRINITY_DN101603_c0_g1_i1|m.2127	PNSB2_ARATH	55.705	149	55	4	1	148	1	139	9.69e-44	150
TRINITY_DN101603_c0_g1_i2|m.2128	PNSB2_ARATH	60.556	360	128	6	1	358	1	348	1.42e-153	438
TRINITY_DN101697_c0_g2_i1|m.2129	SLD5_RAT	32.328	232	126	8	6	223	9	223	2e-24	99.4
TRINITY_DN101697_c0_g2_i2|m.2130	SLD5_MOUSE	35.948	153	87	4	6	152	9	156	6.69e-22	91.3
TRINITY_DN101651_c1_g3_i1|m.2132	ALIS3_ARATH	69.307	101	31	0	1	101	1	101	1.46e-39	137
TRINITY_DN101651_c1_g4_i1|m.2133	ALIS1_ARATH	65.653	329	111	2	13	341	23	349	6.93e-163	461
TRINITY_DN101651_c1_g4_i2|m.2134	ALIS3_ARATH	65.653	329	111	2	13	341	22	348	1.96e-162	460
TRINITY_DN101615_c0_g2_i1|m.2136	CPRF2_PETCR	55.102	147	66	0	19	165	183	329	3.35e-34	127
TRINITY_DN101615_c0_g3_i1|m.2137	CPRF2_PETCR	40.909	176	72	6	1	159	224	384	9.29e-24	99
TRINITY_DN101672_c0_g1_i1|m.2138	WDL2_ARATH	57.732	97	32	2	1	96	216	304	2.43e-29	111
TRINITY_DN101687_c1_g2_i1|m.2144	SLP2_ARATH	62.621	412	123	5	9	419	10	391	0	535
TRINITY_DN101687_c1_g2_i2|m.2146	SLP2_ARATH	63.309	417	117	5	9	424	10	391	0	536
TRINITY_DN101687_c1_g2_i5|m.2147	SLP2_ARATH	63.07	417	118	5	9	424	10	391	0	532
TRINITY_DN101687_c1_g2_i6|m.2148	SLP2_ARATH	56.805	169	40	3	9	177	10	145	1.08e-58	191
TRINITY_DN101687_c1_g2_i6|m.2149	SLP2_ARATH	66.917	133	42	1	2	134	261	391	1.22e-57	186
TRINITY_DN101687_c1_g2_i7|m.2151	SLP2_ARATH	63.309	417	117	5	9	424	10	391	0	537
TRINITY_DN101648_c0_g1_i1|m.2155	ARIA_ARATH	70.791	695	199	2	43	737	11	701	0	981
TRINITY_DN101696_c1_g2_i3|m.2159	ACER_ARATH	74.902	255	63	1	1	254	1	255	5.05e-147	414
TRINITY_DN101696_c1_g2_i5|m.2160	ACER_ARATH	74.902	255	63	1	1	254	1	255	5.05e-147	414
TRINITY_DN101696_c1_g2_i6|m.2161	ACER_ARATH	74.51	255	64	1	1	254	1	255	1.46e-145	410
TRINITY_DN101696_c1_g2_i7|m.2162	ACER_ARATH	72.941	170	46	0	8	177	86	255	7.2e-93	273
TRINITY_DN101696_c1_g2_i8|m.2163	ACER_ARATH	74.51	255	64	1	1	254	1	255	1.46e-145	410
TRINITY_DN101696_c1_g2_i9|m.2164	ACER_ARATH	72.941	170	46	0	8	177	86	255	7.2e-93	273
TRINITY_DN101696_c1_g2_i10|m.2165	ACER_ARATH	72.941	170	46	0	18	187	86	255	1.79e-92	273
TRINITY_DN101696_c1_g2_i11|m.2166	ACER_ARATH	73.529	170	45	0	18	187	86	255	7.1e-94	276
TRINITY_DN101696_c1_g2_i12|m.2167	ACER_ARATH	75.105	237	58	1	1	236	1	237	1.99e-136	386
TRINITY_DN101602_c0_g2_i1|m.2168	CRPK1_ARATH	44.444	81	45	0	13	93	259	339	1.4e-17	79.3
TRINITY_DN101602_c0_g2_i2|m.2169	PK01_HELAN	66.986	209	69	0	9	217	34	242	1.06e-104	306
TRINITY_DN101602_c0_g2_i4|m.2170	CRPK1_ARATH	55.836	317	136	2	31	345	25	339	2.51e-126	371
TRINITY_DN101602_c0_g2_i6|m.2171	PK01_HELAN	59.701	134	53	1	4	136	5	138	2.2e-49	162
TRINITY_DN101656_c0_g1_i2|m.2172	GCT23_ARATH	72.727	187	49	1	1	185	1	187	8.02e-98	284
TRINITY_DN101606_c0_g1_i1|m.2173	KPYC1_ORYSJ	96.316	190	7	0	27	216	338	527	2.03e-129	377
TRINITY_DN101655_c0_g1_i2|m.2175	PCP_BOVIN	43.511	131	68	2	1	130	370	495	4.47e-29	113
TRINITY_DN101655_c0_g1_i3|m.2176	PCP_PONAB	43.469	467	246	9	36	496	35	489	9.32e-136	404
TRINITY_DN101655_c0_g1_i4|m.2177	PCP_PONAB	43.284	335	178	7	36	365	35	362	4.68e-92	287
TRINITY_DN101653_c0_g1_i1|m.2178	Y1864_ARATH	48.636	440	193	12	53	483	11	426	1.82e-128	383
TRINITY_DN101653_c0_g1_i1|m.2179	AAT5_ARATH	89.855	276	28	0	1	276	178	453	0	537
TRINITY_DN101653_c0_g1_i2|m.2180	AAT5_ARATH	89.855	276	28	0	1	276	178	453	0	537
TRINITY_DN101653_c0_g1_i5|m.2181	Y1864_ARATH	48.655	446	201	9	85	522	1	426	6.95e-138	408
TRINITY_DN101653_c0_g1_i5|m.2182	AAT5_ARATH	89.855	276	28	0	1	276	178	453	0	537
TRINITY_DN101614_c2_g1_i3|m.2184	CB4A_ARATH	89.583	192	20	0	1	192	98	289	7.89e-127	361
TRINITY_DN101614_c2_g1_i4|m.2186	CB4B_ARATH	83.577	274	44	1	13	285	13	286	1.25e-169	473
TRINITY_DN101605_c0_g1_i3|m.2189	KN4C_ARATH	47.436	78	30	4	4	73	744	818	1.36e-06	52.8
TRINITY_DN101605_c0_g1_i3|m.2190	KN4C_ARATH	52.349	149	71	0	30	178	584	732	1.47e-34	131
TRINITY_DN101605_c0_g1_i4|m.2191	KN4C_ARATH	51.681	238	104	4	30	259	584	818	1.33e-54	199
TRINITY_DN101605_c0_g1_i6|m.2193	KN4C_ARATH	51.681	238	104	4	30	259	584	818	6.41e-55	200
TRINITY_DN101605_c0_g1_i8|m.2194	KN4C_ARATH	47.436	78	30	4	4	73	744	818	2.61e-06	52.4
TRINITY_DN101605_c0_g1_i8|m.2195	KN4C_ARATH	52.349	149	71	0	30	178	584	732	1.47e-34	131
TRINITY_DN101605_c0_g1_i9|m.2196	KN4C_ARATH	51.681	238	104	4	30	259	584	818	3.24e-54	199
TRINITY_DN101658_c0_g1_i3|m.2197	R10A2_ARATH	90.278	216	21	0	1	216	1	216	1.88e-129	366
TRINITY_DN101658_c0_g1_i4|m.2199	R10A2_ARATH	90.278	216	21	0	1	216	1	216	1.88e-129	366
TRINITY_DN101686_c0_g2_i1|m.2201	ALF4_ARATH	44.55	211	113	1	1	211	244	450	1.47e-52	181
TRINITY_DN101686_c0_g2_i3|m.2203	ALF4_ARATH	43.548	186	101	1	1	186	244	425	3.51e-43	155
TRINITY_DN101686_c0_g2_i4|m.2204	ALF4_ARATH	44.55	211	113	1	1	211	244	450	1.47e-52	181
TRINITY_DN101690_c0_g1_i1|m.2205	CML21_ARATH	70.526	190	56	0	1	190	1	190	2.13e-97	286
TRINITY_DN101690_c0_g1_i2|m.2206	CML21_ARATH	73.148	216	58	0	1	216	1	216	1.81e-117	337
TRINITY_DN101690_c0_g1_i3|m.2207	CML21_ARATH	73.148	216	58	0	1	216	1	216	1.05e-117	337
TRINITY_DN101690_c0_g1_i4|m.2208	CML21_ARATH	70.677	133	39	0	1	133	1	133	2.29e-65	204
TRINITY_DN101690_c0_g1_i5|m.2209	CML21_ARATH	74.194	124	32	0	10	133	67	190	4.94e-61	192
TRINITY_DN101678_c0_g1_i1|m.2210	ARF3_ARATH	92.593	27	2	0	1	27	37	63	3.19e-09	55.1
TRINITY_DN101678_c0_g1_i1|m.2211	ARF3_ARATH	96.739	92	3	0	1	92	1	92	3.43e-62	190
TRINITY_DN101678_c0_g1_i2|m.2212	ARF1_BRARP	93.023	172	12	0	1	172	1	172	5.3e-120	339
TRINITY_DN101666_c0_g1_i3|m.2215	GLYOX_PSEAE	32.203	118	74	2	40	157	253	364	6.07e-13	68.2
TRINITY_DN101666_c0_g1_i4|m.2216	DADA_VIBCM	26.603	312	182	11	58	367	134	400	3.14e-16	83.2
TRINITY_DN101666_c0_g1_i5|m.2218	DADA_VIBCM	26.603	312	182	11	42	351	134	400	2.96e-16	83.2
TRINITY_DN101662_c0_g1_i1|m.2220	PP248_ARATH	52.788	538	241	7	20	546	12	547	0	554
TRINITY_DN101611_c0_g1_i2|m.2222	Y4757_DICDI	35.979	189	108	4	138	313	574	762	3.38e-21	97.8
TRINITY_DN101611_c0_g1_i3|m.2223	Y4757_DICDI	35.45	189	109	4	138	313	574	762	1.02e-20	96.7
TRINITY_DN101611_c0_g1_i4|m.2224	Y4757_DICDI	35.263	190	108	5	138	313	574	762	1.15e-20	96.3
TRINITY_DN101674_c0_g1_i2|m.2225	COL13_ARATH	41.83	153	59	5	1	151	78	202	9.49e-27	107
TRINITY_DN101674_c0_g1_i2|m.2227	COL13_ARATH	83.673	49	8	0	56	104	280	328	3.87e-21	88.6
TRINITY_DN101642_c1_g1_i1|m.2228	ENT1_ARATH	67.832	429	133	3	11	434	22	450	0	560
TRINITY_DN101641_c0_g1_i1|m.2229	BRL3_ORYSJ	42.742	124	65	2	1	122	655	774	4.28e-19	84.7
TRINITY_DN101641_c0_g1_i1|m.2229	BRL3_ORYSJ	44.776	67	37	0	37	103	713	779	7.32e-09	55.5
TRINITY_DN101641_c0_g1_i1|m.2229	BRL3_ORYSJ	41.975	81	46	1	43	122	433	513	1.14e-08	55.1
TRINITY_DN101641_c0_g1_i1|m.2229	BRL3_ORYSJ	43.077	65	37	0	43	107	555	619	2.28e-08	54.3
TRINITY_DN101641_c0_g1_i1|m.2229	BRL3_ORYSJ	40.476	84	49	1	40	122	479	562	7.08e-07	50.1
TRINITY_DN101641_c0_g1_i1|m.2229	BRL3_ORYSJ	35.897	78	50	0	45	122	533	610	3.92e-06	47.8
TRINITY_DN101641_c0_g1_i1|m.2229	BRL3_ORYSJ	34.091	88	56	2	37	122	327	414	7.01e-06	47
TRINITY_DN101641_c0_g2_i6|m.2232	RLP3_ARATH	36.431	269	137	4	11	273	500	740	2.01e-36	142
TRINITY_DN101641_c0_g2_i6|m.2232	RLP3_ARATH	32.075	212	126	5	11	214	121	322	8.42e-18	87.4
TRINITY_DN101641_c0_g2_i6|m.2232	RLP3_ARATH	30.252	238	131	10	1	224	162	378	3.85e-12	70.5
TRINITY_DN101641_c0_g2_i6|m.2232	RLP3_ARATH	30.288	208	127	5	5	194	342	549	2.53e-11	68.2
TRINITY_DN101641_c0_g2_i6|m.2232	RLP3_ARATH	36.607	112	62	3	120	222	96	207	5.72e-10	63.9
TRINITY_DN101641_c0_g2_i7|m.2234	BAK1_ORYSJ	43.636	55	30	1	1	55	156	209	1.17e-07	51.2
TRINITY_DN101641_c0_g3_i3|m.2235	PSKR1_DAUCA	50	98	48	1	2	99	547	643	7.02e-20	89.7
TRINITY_DN101641_c0_g3_i3|m.2235	PSKR1_DAUCA	34.454	119	75	2	6	121	151	269	3.19e-10	62
TRINITY_DN101641_c0_g3_i3|m.2235	PSKR1_DAUCA	41.558	77	44	1	1	77	99	174	1.05e-08	57.4
TRINITY_DN101641_c0_g3_i3|m.2235	PSKR1_DAUCA	33.333	90	60	0	2	91	292	381	4.63e-07	52.8
TRINITY_DN101641_c0_g3_i3|m.2235	PSKR1_DAUCA	31.25	96	66	0	1	96	219	314	5.49e-07	52.4
TRINITY_DN101608_c0_g1_i2|m.2236	UXS1_ARATH	80.296	203	33	2	1	201	68	265	1.37e-110	325
TRINITY_DN101622_c0_g1_i3|m.2239	PSF2_ARATH	65.714	210	70	2	1	208	1	210	9.63e-98	285
TRINITY_DN101622_c0_g1_i5|m.2240	PSF2_ARATH	72.581	124	33	1	1	123	1	124	6.34e-64	197
TRINITY_DN101622_c0_g1_i7|m.2242	PSF2_ARATH	72.581	124	33	1	1	123	1	124	6.34e-64	197
TRINITY_DN101622_c0_g1_i8|m.2244	PSF2_ARATH	65.714	210	70	2	1	208	1	210	9.63e-98	285
TRINITY_DN101640_c0_g1_i1|m.2245	GERS_RHISY	92.661	109	8	0	1	109	15	123	8.39e-67	216
TRINITY_DN101640_c0_g2_i1|m.2246	GERS_RHISY	90.566	53	5	0	1	53	15	67	6.45e-29	111
TRINITY_DN101640_c1_g2_i2|m.2248	PP342_ARATH	68.678	348	108	1	2	348	557	904	2.59e-177	518
TRINITY_DN101640_c1_g2_i2|m.2248	PP342_ARATH	20.556	360	250	5	8	331	284	643	4.51e-18	89
TRINITY_DN101640_c1_g2_i2|m.2248	PP342_ARATH	26.267	217	160	0	109	325	211	427	1.81e-17	87
TRINITY_DN101640_c1_g2_i2|m.2248	PP342_ARATH	22.677	269	171	4	41	308	213	445	4.56e-11	67.8
TRINITY_DN101640_c1_g2_i2|m.2248	PP342_ARATH	22.801	307	234	3	33	338	240	544	1.95e-10	65.9
TRINITY_DN101640_c1_g2_i3|m.2249	PP342_ARATH	64.216	204	72	1	2	204	557	760	3.99e-90	286
TRINITY_DN101640_c1_g2_i3|m.2249	PP342_ARATH	21.649	194	150	2	1	193	697	889	7.44e-13	70.5
TRINITY_DN101640_c1_g2_i3|m.2249	PP342_ARATH	25.676	148	110	0	8	155	284	431	9.61e-13	70.1
TRINITY_DN101640_c1_g2_i3|m.2249	PP342_ARATH	23.415	205	155	2	1	204	627	830	3.19e-12	68.6
TRINITY_DN101640_c1_g2_i3|m.2250	PP342_ARATH	72.973	111	30	0	1	111	794	904	3.24e-52	178
TRINITY_DN101640_c1_g2_i3|m.2250	PP342_ARATH	31.25	96	66	0	15	110	319	414	6.98e-10	58.2
TRINITY_DN101636_c0_g2_i2|m.2252	RNH2A_ARATH	59.707	273	62	3	1	227	1	271	4.99e-112	325
TRINITY_DN101636_c0_g2_i4|m.2254	RNH2A_ARATH	74.528	212	49	2	1	208	1	211	1.12e-116	337
TRINITY_DN101636_c0_g2_i7|m.2255	RNH2A_ARATH	73.626	273	70	2	1	273	1	271	1.32e-151	427
TRINITY_DN101636_c0_g2_i8|m.2257	RNH2A_ARATH	78.392	199	42	1	1	199	1	198	3.09e-117	337
TRINITY_DN101636_c0_g2_i9|m.2258	RNH2A_ARATH	74.359	273	68	2	1	273	1	271	7.65e-154	433
TRINITY_DN101635_c0_g2_i1|m.2260	F10AL_ARATH	80.214	187	37	0	21	207	89	275	1.95e-105	313
TRINITY_DN101635_c0_g2_i4|m.2261	TDX_ORYSJ	73.37	184	49	0	15	198	10	193	1.57e-89	273
TRINITY_DN101612_c0_g1_i1|m.2262	EAAC_ARATH	62.121	198	66	3	1	198	1	189	1.63e-70	221
TRINITY_DN101612_c0_g1_i2|m.2263	EAAC_ARATH	63.131	198	64	4	1	198	1	189	9.07e-72	224
TRINITY_DN101612_c0_g2_i1|m.2264	EAAC_ARATH	81.974	233	42	0	1	233	142	374	9.04e-146	415
TRINITY_DN101612_c0_g2_i1|m.2264	EAAC_ARATH	25.455	165	112	4	63	217	104	267	9.33e-07	52.4
TRINITY_DN101612_c0_g2_i2|m.2265	EAAC_ARATH	79.661	236	48	0	1	236	142	377	1.22e-143	409
TRINITY_DN101612_c0_g2_i2|m.2265	EAAC_ARATH	24.848	165	113	5	63	217	104	267	2.2e-06	51.2
TRINITY_DN101612_c0_g2_i3|m.2266	TAAC_ARATH	88.506	87	10	0	1	87	170	256	1.44e-50	167
TRINITY_DN101659_c0_g1_i1|m.2273	LAC17_ARATH	71.231	577	155	4	18	584	2	577	0	866
TRINITY_DN101689_c0_g1_i1|m.2274	RK19_SPIOL	60.55	109	42	1	149	257	122	229	1.61e-38	137
TRINITY_DN101689_c0_g1_i2|m.2275	RK19_SPIOL	48.81	168	75	4	94	257	69	229	3.38e-41	144
TRINITY_DN101689_c0_g1_i4|m.2278	RK19_SPIOL	56.41	78	33	1	149	226	122	198	3.44e-21	91.3
TRINITY_DN101689_c0_g1_i5|m.2279	RK19_SPIOL	56.41	78	33	1	149	226	122	198	3.44e-21	91.3
TRINITY_DN101680_c0_g7_i7|m.2283	MET13_MOUSE	38.272	81	47	2	13	91	11	90	9e-14	69.3
TRINITY_DN101654_c1_g1_i2|m.2286	GT14A_ARATH	44.584	397	206	2	35	429	62	446	3.17e-123	368
TRINITY_DN101654_c1_g1_i3|m.2288	GT14C_ARATH	50.769	195	85	3	82	267	55	247	1.02e-61	202
TRINITY_DN101654_c1_g1_i3|m.2289	GT14A_ARATH	46.154	143	75	1	1	141	304	446	1.82e-40	143
TRINITY_DN101654_c1_g1_i4|m.2291	GT14C_ARATH	50.769	195	85	3	82	267	55	247	1.02e-61	202
TRINITY_DN101654_c1_g1_i4|m.2292	GT14A_ARATH	46.154	143	75	1	1	141	304	446	1.82e-40	143
TRINITY_DN101607_c0_g1_i3|m.2294	PANB2_ARATH	84.412	340	53	0	14	353	11	350	0	586
TRINITY_DN101607_c0_g1_i4|m.2295	PANB2_ARATH	76.289	97	23	0	36	132	254	350	1.6e-43	149
TRINITY_DN101618_c0_g1_i1|m.2296	CYP37_ARATH	78.125	320	70	0	1	320	140	459	0	513
TRINITY_DN101679_c0_g1_i1|m.2298	SHR_ARATH	54.5	400	155	8	31	413	141	530	3.82e-145	426
TRINITY_DN101679_c0_g1_i2|m.2299	SHR_ARATH	54.268	328	125	7	3	315	213	530	2.46e-114	343
TRINITY_DN101679_c0_g2_i1|m.2300	SHR_ARATH	73.874	111	27	1	1	109	189	299	3.18e-52	174
TRINITY_DN101669_c0_g1_i2|m.2301	PIRL3_ARATH	56.494	462	189	4	29	483	8	464	1.75e-178	511
TRINITY_DN101669_c0_g1_i3|m.2303	PIRL3_ARATH	61.576	203	72	2	2	203	267	464	6.89e-84	258
TRINITY_DN101669_c0_g1_i3|m.2303	PIRL3_ARATH	33.813	139	86	4	3	140	176	309	6.51e-09	58.2
TRINITY_DN101669_c0_g1_i3|m.2303	PIRL3_ARATH	34.862	109	69	1	14	122	163	269	3.05e-07	53.1
TRINITY_DN101669_c0_g1_i4|m.2304	PIRL3_ARATH	55.628	462	197	4	29	487	8	464	4.5e-172	495
TRINITY_DN101669_c0_g1_i5|m.2306	PIRL3_ARATH	60.591	203	74	2	2	203	267	464	1.37e-79	248
TRINITY_DN101669_c0_g1_i5|m.2306	PIRL3_ARATH	31.618	136	70	3	3	116	176	310	5.19e-09	58.5
TRINITY_DN101669_c0_g1_i5|m.2306	PIRL3_ARATH	35.135	111	70	1	14	124	163	271	1.02e-08	57.8
TRINITY_DN101669_c0_g1_i5|m.2306	PIRL3_ARATH	40.23	87	50	1	40	126	166	250	5.31e-07	52.4
TRINITY_DN101669_c0_g1_i6|m.2307	PIRL2_ARATH	45.833	192	99	3	25	211	4	195	1.08e-46	163
TRINITY_DN101699_c0_g1_i1|m.2309	GSTFC_ARATH	67.606	71	22	1	29	99	1	70	9.73e-29	105
TRINITY_DN101699_c0_g1_i2|m.2310	GSTFB_ARATH	51.333	150	73	0	5	154	65	214	3.56e-50	162
TRINITY_DN101699_c0_g1_i2|m.2311	GSTFC_ARATH	65.152	66	22	1	1	66	1	65	1.02e-24	97.4
TRINITY_DN101699_c0_g1_i3|m.2313	GSTFC_ARATH	52.093	215	102	1	1	215	1	214	1.41e-81	245
TRINITY_DN101699_c0_g1_i4|m.2315	GSTFB_ARATH	56.279	215	93	1	1	215	1	214	6.8e-84	251
TRINITY_DN101626_c0_g2_i1|m.2322	PP441_ARATH	51.927	493	228	4	8	492	6	497	0	549
TRINITY_DN101639_c0_g1_i3|m.2325	RSMH_PAESJ	50	54	27	0	1	54	141	194	3.29e-09	56.6
TRINITY_DN101637_c0_g1_i1|m.2330	SWC2_ARATH	80.583	103	16	1	1	103	148	246	1.85e-50	166
TRINITY_DN101637_c0_g1_i2|m.2331	SWC2_ARATH	72.165	194	53	1	1	193	148	341	7.78e-95	284
TRINITY_DN101663_c0_g1_i3|m.2332	YP65_CAEEL	33.036	112	66	3	10	114	360	469	1.68e-13	70.5
TRINITY_DN101663_c0_g1_i4|m.2333	SPT20_HUMAN	42.5	200	103	2	1	190	319	516	4.32e-44	159
TRINITY_DN101663_c0_g1_i7|m.2334	SPT20_HUMAN	31.193	109	51	4	2	102	507	599	1.45e-09	56.6
TRINITY_DN101609_c0_g1_i2|m.2335	CCH11_ARATH	66.566	332	107	3	1	330	1	330	6.37e-163	461
TRINITY_DN101609_c0_g1_i5|m.2336	CCH11_ARATH	62.465	357	106	3	1	356	1	330	8.49e-161	456
TRINITY_DN101609_c0_g1_i6|m.2337	CCH11_ARATH	61.585	164	61	2	8	169	167	330	2.47e-65	206
TRINITY_DN101609_c0_g1_i6|m.2338	CCH11_ARATH	69.737	152	44	1	1	152	1	150	1.05e-72	224
TRINITY_DN101609_c0_g1_i7|m.2339	CCH11_ARATH	67.419	310	98	2	1	309	1	308	2.91e-154	438
TRINITY_DN101609_c0_g1_i8|m.2340	CCH11_ARATH	66.265	332	108	3	1	330	1	330	7.24e-162	458
TRINITY_DN101609_c0_g1_i10|m.2341	CCH11_ARATH	64.548	299	102	3	1	297	34	330	2.64e-141	404
TRINITY_DN101609_c0_g1_i11|m.2342	CCH11_ARATH	62.195	164	60	2	8	169	167	330	1.54e-67	211
TRINITY_DN101609_c0_g1_i11|m.2343	CCH11_ARATH	69.737	152	44	1	1	152	1	150	1.05e-72	224
TRINITY_DN101677_c0_g1_i2|m.2344	S2544_MOUSE	29.738	343	183	9	32	361	10	307	1.38e-39	145
TRINITY_DN101631_c0_g1_i3|m.2346	AGAL1_ARATH	75.971	412	84	2	1	404	6	410	0	661
TRINITY_DN101623_c0_g1_i2|m.2351	OSB2_ARATH	46.154	260	127	5	52	303	75	329	6.11e-66	215
TRINITY_DN101623_c0_g1_i2|m.2351	OSB2_ARATH	40.351	57	30	1	210	266	311	363	5.04e-06	51.2
TRINITY_DN101623_c0_g1_i4|m.2352	OSB2_ARATH	46.026	302	142	4	56	347	80	370	7.59e-87	269
TRINITY_DN101625_c0_g1_i4|m.2355	STY46_ARATH	81.218	197	37	0	3	199	322	518	7.64e-118	348
TRINITY_DN101625_c0_g1_i5|m.2356	STY46_ARATH	72.787	305	83	0	4	308	196	500	2.22e-162	467
TRINITY_DN101625_c0_g1_i6|m.2357	STY46_ARATH	82.759	174	30	0	3	176	322	495	1.89e-104	313
TRINITY_DN101625_c0_g1_i7|m.2358	STY46_ARATH	72.794	272	73	1	3	274	248	518	6.33e-142	413
TRINITY_DN101643_c0_g1_i1|m.2359	KINB3_ARATH	63.158	114	39	1	1	114	1	111	4.3e-44	142
TRINITY_DN101643_c0_g1_i2|m.2360	KINB3_ARATH	63.158	114	39	1	1	114	1	111	4.3e-44	142
TRINITY_DN101643_c0_g1_i5|m.2361	KINB3_ARATH	64.035	114	38	1	1	114	1	111	1.29e-45	146
TRINITY_DN101643_c0_g1_i6|m.2362	KINB3_ARATH	63.158	114	39	1	1	114	1	111	4.3e-44	142
TRINITY_DN101643_c0_g1_i7|m.2363	KINB3_ARATH	64.035	114	38	1	1	114	1	111	1.29e-45	146
TRINITY_DN101643_c0_g1_i8|m.2364	KINB3_ARATH	64.035	114	38	1	1	114	1	111	1.29e-45	146
TRINITY_DN101643_c0_g1_i11|m.2365	KINB3_ARATH	63.158	114	39	1	1	114	1	111	4.3e-44	142
TRINITY_DN101643_c0_g1_i12|m.2366	KINB3_ARATH	64.035	114	38	1	1	114	1	111	1.29e-45	146
TRINITY_DN101630_c0_g1_i1|m.2367	Y2446_ARATH	60.377	159	37	7	1	157	1	135	9.26e-49	161
TRINITY_DN101630_c0_g1_i1|m.2368	Y2446_ARATH	79.091	110	23	0	1	110	169	278	2.42e-61	191
TRINITY_DN101630_c0_g1_i2|m.2369	Y2446_ARATH	68.106	301	72	6	1	300	1	278	1.79e-141	402
TRINITY_DN101630_c0_g1_i3|m.2370	Y2446_ARATH	77.049	244	52	2	9	252	39	278	3.97e-139	395
TRINITY_DN101630_c0_g1_i4|m.2371	Y2446_ARATH	77.049	244	52	2	9	252	39	278	3.97e-139	395
TRINITY_DN101630_c0_g1_i5|m.2372	Y2446_ARATH	59.172	169	45	6	1	167	1	147	6.33e-53	174
TRINITY_DN101630_c0_g1_i5|m.2373	Y2446_ARATH	79.091	110	23	0	1	110	169	278	2.42e-61	191
TRINITY_DN101630_c0_g1_i6|m.2374	Y2446_ARATH	75.172	145	36	0	3	147	134	278	1e-80	242
TRINITY_DN101630_c0_g1_i7|m.2375	Y2446_ARATH	68.106	301	72	6	1	300	1	278	1.79e-141	402
TRINITY_DN101673_c0_g1_i2|m.2376	DIOXL_ARATH	70.472	254	70	3	2	251	6	258	2e-129	370
TRINITY_DN101673_c0_g1_i3|m.2378	DODA_BETVU	69.753	162	49	0	3	164	104	265	3.88e-81	243
TRINITY_DN101617_c3_g1_i2|m.2380	COL2_ARATH	61.126	373	107	11	28	395	1	340	8.85e-139	402
TRINITY_DN101617_c3_g1_i4|m.2383	COL2_ARATH	62.567	187	44	5	28	214	1	161	3.38e-68	215
TRINITY_DN101617_c3_g1_i6|m.2386	COL2_ARATH	60.158	379	114	12	28	401	1	347	7.27e-140	405
TRINITY_DN101617_c3_g1_i12|m.2388	COL2_ARATH	60.28	214	54	8	28	239	1	185	1.7e-76	237
TRINITY_DN101617_c3_g2_i1|m.2390	COL2_ARATH	57.851	121	47	2	2	119	179	298	7.65e-39	135
TRINITY_DN101676_c0_g1_i2|m.2391	PPR59_ARATH	64.77	457	160	1	67	523	35	490	0	643
TRINITY_DN101676_c0_g1_i3|m.2392	PPR59_ARATH	64.639	263	93	0	32	294	228	490	9.11e-127	374
TRINITY_DN101676_c0_g1_i3|m.2392	PPR59_ARATH	26.697	221	141	5	42	246	169	384	3.43e-07	55.1
TRINITY_DN101628_c2_g1_i1|m.2393	BH148_ARATH	58.382	173	62	2	38	200	45	217	4.59e-55	177
TRINITY_DN101628_c2_g1_i3|m.2395	BH148_ARATH	58.96	173	61	2	38	200	45	217	5.3e-54	175
TRINITY_DN101628_c2_g1_i4|m.2397	BH148_ARATH	56.069	173	67	2	38	201	45	217	1.1e-47	159
TRINITY_DN101628_c3_g2_i1|m.2398	YC20L_ARATH	77.632	152	31	3	11	160	47	197	1.65e-73	221
TRINITY_DN101628_c3_g2_i3|m.2399	YC20L_ARATH	73.653	167	39	4	56	220	34	197	7.41e-76	230
TRINITY_DN101675_c1_g1_i2|m.2400	OTUBL_ARATH	28.899	218	113	8	56	234	25	239	1.03e-13	72.4
TRINITY_DN101675_c1_g1_i4|m.2401	OTUBL_ARATH	28.899	218	113	8	56	234	25	239	1.03e-13	72.4
TRINITY_DN101675_c1_g2_i1|m.2402	P2C66_ORYSJ	54.386	171	70	3	148	314	73	239	3.9e-54	188
TRINITY_DN101675_c1_g2_i1|m.2404	P2C06_ARATH	65.385	52	18	0	41	92	206	257	2.42e-16	75.9
TRINITY_DN101675_c1_g2_i2|m.2405	P2C06_ARATH	57.477	214	82	2	146	355	47	255	1.53e-78	252
TRINITY_DN101675_c1_g2_i3|m.2407	P2C33_ARATH	46.875	64	34	0	123	186	24	87	5.77e-11	64.3
TRINITY_DN101675_c1_g2_i3|m.2410	P2C06_ARATH	65.556	90	31	0	1	90	168	257	1.86e-36	131
TRINITY_DN101675_c1_g2_i4|m.2411	P2C33_ARATH	46.774	62	33	0	123	184	24	85	5.36e-11	63.9
TRINITY_DN101675_c1_g2_i4|m.2412	P2C06_ARATH	75.887	141	34	0	1	141	168	308	1.07e-77	241
TRINITY_DN101675_c1_g2_i6|m.2413	P2C33_ARATH	46.875	64	34	0	123	186	24	87	5.77e-11	64.3
TRINITY_DN101675_c1_g2_i6|m.2414	P2C06_ARATH	80.583	103	20	0	41	143	206	308	1.01e-57	189
TRINITY_DN101675_c1_g2_i9|m.2417	P2C33_ARATH	46.774	62	33	0	123	184	24	85	5.36e-11	63.9
TRINITY_DN101675_c1_g2_i9|m.2418	P2C06_ARATH	65.385	52	18	0	41	92	206	257	2.42e-16	75.9
TRINITY_DN101675_c1_g4_i1|m.2419	P2C06_ARATH	61.135	229	78	4	1	228	273	491	3.72e-86	266
TRINITY_DN101675_c1_g4_i2|m.2421	P2C06_ARATH	55.556	180	67	4	4	181	323	491	2.21e-50	172
TRINITY_DN101675_c1_g4_i4|m.2423	P2C06_ARATH	63.38	71	25	1	46	115	421	491	2.94e-21	90.5
TRINITY_DN101675_c1_g4_i5|m.2425	P2C06_ARATH	63.38	71	25	1	46	115	421	491	2.94e-21	90.5
TRINITY_DN101660_c0_g1_i1|m.2426	MPK15_ARATH	57.1	331	104	5	1	305	230	548	1.78e-125	373
TRINITY_DN101616_c0_g1_i1|m.2430	NEAP2_ARATH	70.031	327	96	2	25	349	9	335	1.29e-162	460
TRINITY_DN101616_c0_g1_i2|m.2432	NEAP2_ARATH	65.68	338	111	3	8	343	1	335	1.95e-153	437
TRINITY_DN101698_c1_g2_i5|m.2437	MD15A_ARATH	33.468	248	152	8	203	442	536	778	6.49e-11	68.9
TRINITY_DN101698_c1_g2_i5|m.2437	MD15A_ARATH	27.885	104	72	2	1	103	1	102	1.13e-06	55.5
TRINITY_DN101698_c1_g2_i6|m.2438	MD15A_ARATH	33.468	248	152	8	203	442	536	778	6.44e-11	68.6
TRINITY_DN101698_c1_g2_i6|m.2438	MD15A_ARATH	27.885	104	72	2	1	103	1	102	9.02e-07	55.5
TRINITY_DN101698_c1_g2_i7|m.2439	MD15A_ARATH	33.468	248	152	8	229	468	536	778	7.21e-11	68.6
TRINITY_DN101698_c1_g2_i7|m.2439	MD15A_ARATH	32.143	84	55	1	1	84	1	82	8.61e-08	58.9
TRINITY_DN101698_c1_g2_i8|m.2440	MD15A_ARATH	33.468	248	152	8	229	468	536	778	7.53e-11	68.9
TRINITY_DN101698_c1_g2_i8|m.2440	MD15A_ARATH	32.143	84	55	1	1	84	1	82	8.18e-08	59.3
TRINITY_DN101657_c0_g1_i1|m.2448	BAG1_ARATH	65.414	133	46	0	29	161	39	171	8.13e-54	176
TRINITY_DN101657_c0_g1_i1|m.2450	BAG1_ARATH	34.058	138	63	5	2	120	187	315	5.16e-12	64.3
TRINITY_DN101657_c0_g1_i3|m.2453	BAG1_ARATH	48.252	286	120	5	29	295	39	315	3.15e-77	241
TRINITY_DN101665_c0_g1_i2|m.2457	CCSA_MANES	82.866	321	52	1	1	318	1	321	0	540
TRINITY_DN101610_c0_g1_i1|m.2462	METC_ARATH	73.274	449	119	1	24	471	16	464	0	692
TRINITY_DN101688_c1_g1_i1|m.2463	NFYAA_ARATH	44.127	315	120	13	21	329	5	269	7.82e-66	211
TRINITY_DN101661_c1_g1_i1|m.2464	VDAC4_ARATH	63.636	275	99	1	1	275	1	274	4.17e-129	370
TRINITY_DN101661_c1_g1_i3|m.2465	VDAC4_ARATH	64.727	275	96	1	1	275	1	274	3.42e-131	375
TRINITY_DN101661_c1_g1_i4|m.2466	VDAC4_ARATH	63.636	275	99	1	1	275	1	274	4.17e-129	370
TRINITY_DN101661_c1_g1_i5|m.2467	VDAC4_ARATH	63.636	275	99	1	1	275	1	274	4.17e-129	370
TRINITY_DN101638_c0_g1_i1|m.2468	EHD1_ARATH	86.055	545	76	0	1	545	1	545	0	957
TRINITY_DN101684_c1_g3_i3|m.2470	SAC3_ARATH	60	210	74	4	1	205	489	693	2.21e-74	243
TRINITY_DN101684_c1_g4_i1|m.2472	SAC4_ARATH	36.496	137	85	2	1	136	626	761	4.53e-18	82.4
TRINITY_DN101601_c0_g1_i1|m.2473	NDL2_ARATH	69.149	188	58	0	5	192	4	191	3.84e-93	278
TRINITY_DN101601_c0_g1_i2|m.2474	NDL2_ARATH	67.308	208	68	0	5	212	4	211	5e-101	300
TRINITY_DN101601_c0_g1_i2|m.2475	NDL1_ARATH	60.14	143	50	3	4	146	210	345	1.33e-54	177
TRINITY_DN101601_c0_g1_i3|m.2476	NDL2_ARATH	61.356	295	111	1	5	296	4	298	6.67e-133	383
TRINITY_DN101601_c0_g1_i5|m.2478	NDL2_ARATH	65.314	271	94	0	5	275	4	274	5.92e-132	380
TRINITY_DN101601_c0_g1_i6|m.2479	NDL2_ARATH	69.697	165	50	0	5	169	4	168	1.22e-79	243
TRINITY_DN101601_c0_g1_i7|m.2480	NDL2_ARATH	69.149	188	58	0	5	192	4	191	3.84e-93	278
TRINITY_DN101601_c0_g1_i8|m.2481	NDL2_ARATH	69.149	188	58	0	5	192	4	191	3.84e-93	278
TRINITY_DN101601_c0_g1_i8|m.2482	NDL1_ARATH	60.14	143	50	3	4	146	210	345	1.33e-54	177
TRINITY_DN101601_c0_g1_i9|m.2483	NDL2_ARATH	67.308	208	68	0	5	212	4	211	5e-101	300
TRINITY_DN101601_c0_g1_i10|m.2484	NDL1_ARATH	63.61	349	120	3	5	353	4	345	6.05e-163	462
TRINITY_DN101601_c0_g1_i11|m.2485	NDL2_ARATH	69.149	188	58	0	5	192	4	191	3.84e-93	278
TRINITY_DN101624_c0_g1_i1|m.2486	SGAT_ARATH	87.531	401	50	0	1	401	1	401	0	740
TRINITY_DN101624_c0_g1_i3|m.2487	SGAT_ARATH	87.531	401	50	0	1	401	1	401	0	744
TRINITY_DN101629_c0_g1_i1|m.2491	RPI4_ARATH	61.607	112	42	1	49	159	90	201	1.27e-41	143
TRINITY_DN101629_c0_g1_i4|m.2493	RPI4_ARATH	63.736	182	65	1	49	229	90	271	3.78e-80	245
TRINITY_DN101629_c0_g1_i5|m.2495	RPI4_ARATH	63.415	164	59	1	58	220	38	201	3.88e-70	219
TRINITY_DN101629_c0_g1_i6|m.2498	RPI4_ARATH	63.415	164	59	1	58	220	38	201	3.88e-70	219
TRINITY_DN101629_c0_g1_i8|m.2502	RPI4_ARATH	64.53	234	82	1	58	290	38	271	2.18e-108	320
TRINITY_DN101664_c0_g1_i2|m.2506	IX15L_ARATH	72.381	315	86	1	45	359	1	314	5.97e-177	496
TRINITY_DN101647_c0_g1_i1|m.2507	GAE4_ARATH	72.727	165	45	0	1	165	263	427	1.61e-83	256
TRINITY_DN101647_c0_g2_i2|m.2508	GAE2_ARATH	61.925	239	86	2	3	236	17	255	1.76e-96	291
TRINITY_DN101647_c0_g2_i3|m.2509	GAE2_ARATH	68.421	342	104	2	3	340	17	358	6.26e-165	469
TRINITY_DN101683_c0_g2_i1|m.2510	RAC1_LOTJA	90.625	96	9	0	1	96	83	178	8.87e-62	189
TRINITY_DN101683_c1_g1_i1|m.2511	RAC1_LOTJA	82.278	79	13	1	24	102	120	197	3.45e-34	119
TRINITY_DN101683_c1_g1_i2|m.2512	RAC7_ORYSJ	44.898	98	34	2	24	121	120	197	1.75e-16	74.7
TRINITY_DN101621_c2_g1_i2|m.2513	ISPG_ARATH	86.765	272	36	0	22	293	466	737	1.14e-169	491
TRINITY_DN101621_c2_g1_i4|m.2514	ISPG_ARATH	88.952	525	57	1	1	525	214	737	0	969
TRINITY_DN101621_c2_g1_i7|m.2515	ISPG_ARATH	89.504	524	55	0	1	524	214	737	0	978
TRINITY_DN101667_c1_g1_i1|m.2520	NUD14_ARATH	67.15	207	54	5	20	221	7	204	3.61e-84	255
TRINITY_DN101667_c1_g1_i2|m.2521	NUD14_ARATH	69.9	299	80	2	20	313	7	300	6.1e-146	416
TRINITY_DN101667_c1_g1_i3|m.2523	NUD14_ARATH	71.525	295	74	2	20	309	7	296	3.55e-148	421
TRINITY_DN101667_c1_g1_i4|m.2525	NUD14_ARATH	71.429	91	26	0	56	146	43	133	2.55e-39	137
TRINITY_DN101667_c1_g1_i4|m.2527	NUD14_ARATH	81.356	118	22	0	1	118	179	296	8.99e-66	204
TRINITY_DN101667_c1_g1_i5|m.2528	NUD14_ARATH	71.429	91	26	0	56	146	43	133	2.55e-39	137
TRINITY_DN101667_c1_g1_i6|m.2529	NUD14_ARATH	47.797	295	82	5	20	247	7	296	4.69e-78	241
TRINITY_DN101667_c1_g1_i7|m.2530	NUD14_ARATH	78.804	184	39	0	57	240	44	227	5.37e-101	299
TRINITY_DN101667_c1_g1_i9|m.2531	NUD14_ARATH	71.429	91	26	0	56	146	43	133	2.55e-39	137
TRINITY_DN101667_c1_g1_i9|m.2533	NUD14_ARATH	74.803	127	32	0	1	127	179	305	1.77e-63	198
TRINITY_DN101682_c1_g1_i3|m.2534	ML329_ARATH	39.474	152	89	2	1	150	1	151	9.73e-33	116
TRINITY_DN101682_c1_g1_i4|m.2536	MLP31_ARATH	43.448	145	79	2	3	144	20	164	2.06e-34	121
TRINITY_DN101682_c1_g1_i5|m.2537	ML328_ARATH	40.741	108	61	2	1	106	45	151	8.77e-21	84
TRINITY_DN101682_c2_g1_i1|m.2538	Y4919_ARATH	72.381	315	76	5	12	321	1	309	9.53e-165	482
TRINITY_DN101671_c0_g2_i1|m.2541	VP241_ARATH	81.659	229	42	0	1	229	1	229	1e-122	350
TRINITY_DN101671_c0_g2_i2|m.2542	VP241_ARATH	82.096	229	41	0	1	229	1	229	1.32e-123	352
TRINITY_DN101693_c0_g1_i1|m.2544	API5_ORYSJ	59.833	239	92	2	8	246	270	504	7.48e-95	291
TRINITY_DN101646_c0_g4_i1|m.2545	NORK_MEDTR	71.296	108	28	1	32	139	814	918	5.67e-44	156
TRINITY_DN113098_c0_g1_i1|m.2546	NMD3_PONAB	47.619	126	59	4	1	126	369	487	1.81e-26	105
TRINITY_DN113049_c0_g1_i1|m.2547	ARMET_DROVI	64.035	114	37	3	1	113	58	168	6.38e-43	141
TRINITY_DN113094_c0_g1_i1|m.2549	RPS4W_ARATH	30.12	166	101	3	8	165	847	1005	8.5e-17	80.5
TRINITY_DN113041_c0_g1_i1|m.2552	GLIP1_ARATH	43.434	99	51	2	16	111	133	229	4.43e-18	80.9
TRINITY_DN113011_c0_g1_i1|m.2553	Y5639_ARATH	80.469	128	25	0	1	128	850	977	7.84e-73	238
TRINITY_DN113020_c0_g1_i1|m.2555	ASPR1_ARATH	33.043	115	66	5	1	113	339	444	1.79e-09	57
TRINITY_DN121603_c0_g1_i1|m.2562	PROT2_ORYSJ	63.107	103	38	0	1	103	332	434	1.32e-40	141
TRINITY_DN121641_c0_g1_i1|m.2563	MOR1_ARATH	59.649	114	40	2	5	114	1084	1195	1.49e-33	125
TRINITY_DN121668_c0_g1_i1|m.2564	ATL2_ARATH	54.455	101	44	1	9	109	14	112	1.81e-21	89
TRINITY_DN106659_c0_g1_i1|m.2570	ARP1_ARATH	57.5	40	17	0	1	40	64	103	8.79e-08	54.3
TRINITY_DN106659_c0_g2_i4|m.2572	ARP1_ARATH	61.386	101	39	0	2	102	3	103	1.07e-37	136
TRINITY_DN106659_c0_g2_i5|m.2573	ARP1_ARATH	62.376	101	38	0	2	102	3	103	2.65e-38	137
TRINITY_DN106659_c0_g2_i7|m.2574	ARP1_ARATH	61.386	101	39	0	2	102	3	103	1.07e-37	136
TRINITY_DN106659_c0_g2_i8|m.2575	ARP1_ARATH	62.376	101	38	0	2	102	3	103	2.68e-38	138
TRINITY_DN106659_c0_g2_i9|m.2577	ARP1_ARATH	56.897	116	43	1	2	110	3	118	2.39e-38	132
TRINITY_DN106659_c0_g2_i10|m.2579	ARP1_ARATH	56.897	116	43	1	2	110	3	118	2.39e-38	132
TRINITY_DN106659_c0_g2_i11|m.2581	ARP1_ARATH	57.759	116	42	1	2	110	3	118	4.48e-39	134
TRINITY_DN106659_c0_g1_i2|m.2582	ARP1_ARATH	57.5	40	17	0	1	40	64	103	8.53e-08	54.3
TRINITY_DN106632_c0_g2_i1|m.2584	SBH2_ARATH	77.606	259	57	1	4	262	2	259	1.4e-155	436
TRINITY_DN106632_c0_g2_i2|m.2587	SBH2_ARATH	75.676	259	62	1	13	271	2	259	1.84e-150	423
TRINITY_DN106632_c0_g2_i5|m.2590	SBH2_ARATH	76.923	260	59	1	1	260	1	259	2.66e-155	435
TRINITY_DN106676_c0_g1_i1|m.2593	NPR2_ARATH	48.077	156	74	2	1	156	434	582	7.73e-41	147
TRINITY_DN106676_c1_g1_i1|m.2594	NPR1_ORYSJ	58.377	382	146	6	39	417	177	548	1.64e-144	426
TRINITY_DN106676_c1_g1_i3|m.2595	NPR1_ORYSI	58.065	124	44	3	39	161	387	503	1.48e-35	134
TRINITY_DN106676_c1_g1_i5|m.2596	NPR1_ARATH	53.165	553	234	9	6	542	7	550	0	545
TRINITY_DN106676_c1_g1_i6|m.2597	NPR1_ORYSJ	56.693	127	47	3	39	164	387	506	4.18e-36	134
TRINITY_DN106676_c1_g1_i7|m.2598	NPR1_ARATH	50.746	134	54	2	1	129	433	559	5.13e-34	128
TRINITY_DN106676_c1_g1_i8|m.2599	NPR1_ORYSI	53.723	188	74	5	39	225	387	562	2.12e-52	181
TRINITY_DN106688_c0_g1_i1|m.2600	RBP1C_ARATH	71.585	183	51	1	14	196	1	182	2.09e-95	281
TRINITY_DN106688_c0_g1_i2|m.2601	RBP1C_ARATH	80.745	161	30	1	1	161	1	160	1e-93	273
TRINITY_DN106688_c0_g1_i8|m.2603	RBP1C_ARATH	71.038	183	52	1	1	183	1	182	8.3e-94	276
TRINITY_DN106615_c0_g1_i3|m.2605	Y2706_ARATH	91.393	244	21	0	1	244	119	362	4.88e-156	441
TRINITY_DN106615_c0_g1_i4|m.2606	PTI1_SOLLC	81.662	349	63	1	1	349	1	348	0	575
TRINITY_DN106636_c3_g1_i2|m.2621	ZAT4_ARATH	40.252	159	54	6	1	156	194	314	4.49e-23	96.3
TRINITY_DN106636_c3_g1_i3|m.2625	ZAT4_ARATH	40.741	162	56	4	1	159	186	310	4.79e-26	103
TRINITY_DN106642_c1_g1_i1|m.2626	IRX7_ARATH	66.271	421	129	4	1	411	25	442	0	582
TRINITY_DN106642_c1_g1_i2|m.2627	IRX7_ARATH	64.944	445	136	7	26	459	4	439	0	592
TRINITY_DN106642_c1_g1_i3|m.2629	IRX7_ARATH	59.468	301	102	7	26	315	4	295	1.21e-121	359
TRINITY_DN106642_c1_g1_i4|m.2631	IRX7_ARATH	76.667	150	35	0	1	150	297	446	3.87e-77	238
TRINITY_DN106642_c1_g1_i6|m.2633	IRX7_ARATH	75.694	288	70	0	1	288	155	442	2.5e-169	479
TRINITY_DN106642_c1_g3_i2|m.2634	IRX7_ARATH	82.353	119	21	0	1	119	321	439	1.52e-68	216
TRINITY_DN106629_c0_g3_i2|m.2637	GT14B_ARATH	56.635	422	171	4	5	418	17	434	6.61e-167	478
TRINITY_DN106629_c0_g3_i3|m.2638	GT14B_ARATH	60.294	204	76	1	2	200	231	434	3.14e-92	279
TRINITY_DN106629_c0_g3_i3|m.2639	GT14B_ARATH	39.568	139	77	3	5	140	17	151	8.32e-17	79
TRINITY_DN106629_c0_g3_i4|m.2640	GT14B_ARATH	56.635	422	171	4	5	418	17	434	6.61e-167	478
TRINITY_DN106629_c0_g3_i5|m.2641	GT14B_ARATH	56.635	422	171	4	5	418	17	434	6.61e-167	478
TRINITY_DN106629_c0_g3_i7|m.2642	GT14B_ARATH	52.764	199	87	3	5	200	17	211	2.09e-54	181
TRINITY_DN106693_c0_g2_i1|m.2643	PUB14_ARATH	67.628	624	200	2	1	622	1	624	0	832
TRINITY_DN106693_c0_g2_i2|m.2645	PUB14_ARATH	67.628	624	200	2	1	622	1	624	0	831
TRINITY_DN106687_c0_g1_i1|m.2648	WDL3_ARATH	52.05	317	115	6	12	327	2	282	2.85e-87	270
TRINITY_DN106687_c0_g1_i2|m.2649	WDL3_ARATH	51.376	327	112	8	12	337	2	282	1.3e-85	266
TRINITY_DN106687_c0_g1_i4|m.2650	WDL3_ARATH	51.376	327	112	8	7	332	2	282	1.38e-85	266
TRINITY_DN106687_c0_g1_i5|m.2651	WDL3_ARATH	41.905	210	85	6	12	220	2	175	3.59e-29	115
TRINITY_DN106687_c0_g1_i5|m.2652	WDL3_ARATH	75.49	102	25	0	3	104	181	282	5.49e-46	155
TRINITY_DN106687_c0_g1_i6|m.2653	WDL3_ARATH	41.905	210	85	6	7	215	2	175	1.52e-29	116
TRINITY_DN106687_c0_g1_i7|m.2654	WDL3_ARATH	52.05	317	115	6	37	352	2	282	8.42e-87	270
TRINITY_DN106678_c1_g3_i1|m.2656	H4_SOYBN	100	103	0	0	16	118	1	103	3.08e-67	200
TRINITY_DN106678_c2_g2_i2|m.2658	EMB74_ARATH	41.053	95	51	1	1	95	64	153	7.49e-17	83.2
TRINITY_DN106678_c2_g2_i2|m.2661	H4_SOYBN	100	103	0	0	1	103	1	103	2.98e-67	199
TRINITY_DN106631_c1_g2_i1|m.2664	AGD14_ARATH	45.876	691	298	16	1	666	10	649	1.4e-173	513
TRINITY_DN106631_c1_g2_i2|m.2666	AGD14_ARATH	45.092	703	298	17	1	670	2	649	8.05e-173	511
TRINITY_DN106631_c1_g2_i3|m.2669	AGD14_ARATH	33.811	349	170	12	46	351	319	649	2.13e-33	134
TRINITY_DN106631_c1_g2_i3|m.2670	AGD14_ARATH	70	240	71	1	1	240	10	248	2.83e-118	355
TRINITY_DN106647_c0_g1_i1|m.2672	NU5C_PANGI	87.2	375	48	0	1	375	1	375	0	669
TRINITY_DN106696_c0_g1_i1|m.2673	POT1_ARATH	66.467	668	175	2	71	737	93	712	0	899
TRINITY_DN106602_c0_g2_i2|m.2676	CHUP1_ARATH	39.574	235	96	5	179	367	130	364	5.6e-33	139
TRINITY_DN106602_c0_g2_i2|m.2677	CHUP1_ARATH	59.504	121	49	0	1	121	862	982	1.98e-41	149
TRINITY_DN106602_c0_g2_i4|m.2679	CHUP1_ARATH	61.887	265	100	1	565	828	718	982	2.67e-103	345
TRINITY_DN106602_c0_g2_i4|m.2679	CHUP1_ARATH	39.574	235	96	5	179	367	130	364	5.07e-32	137
TRINITY_DN106653_c3_g3_i6|m.2683	PRF1_SOLLC	63.218	87	31	1	88	173	257	343	4.27e-22	94
TRINITY_DN106653_c3_g3_i7|m.2684	PRF1_SOLLC	63.953	86	30	1	112	196	258	343	2.62e-21	92.8
TRINITY_DN106653_c3_g3_i9|m.2685	PRF1_SOLLC	63.218	87	31	1	88	173	257	343	4.27e-22	94
TRINITY_DN106653_c3_g3_i10|m.2687	Y6627_DICDI	56.818	44	18	1	63	105	489	532	7.06e-09	54.7
TRINITY_DN106653_c3_g3_i10|m.2687	Y6627_DICDI	62.5	40	13	1	66	105	487	524	4.49e-08	52.4
TRINITY_DN106653_c3_g3_i10|m.2687	Y6627_DICDI	48.077	52	26	1	50	100	481	532	3.02e-07	50.1
TRINITY_DN106653_c3_g4_i1|m.2688	PRF1_SOLLC	64.368	87	30	1	85	170	257	343	3.02e-22	94.4
TRINITY_DN106653_c3_g4_i3|m.2689	PRF1_SOLLC	64.368	87	30	1	77	162	257	343	2.47e-22	94.4
TRINITY_DN106653_c4_g1_i1|m.2690	HRD3A_ARATH	74.618	654	158	5	45	696	1	648	0	1021
TRINITY_DN106692_c0_g1_i1|m.2691	HLS1L_ARATH	47.059	408	184	8	14	391	7	412	1.87e-123	365
TRINITY_DN106692_c0_g1_i3|m.2692	HLS1L_ARATH	47.304	408	183	8	14	391	7	412	7.27e-123	364
TRINITY_DN106607_c0_g1_i5|m.2694	DSEL_ARATH	54.863	401	173	5	6	400	19	417	1.61e-158	455
TRINITY_DN106607_c0_g1_i18|m.2700	DSEL_ARATH	54.863	401	173	5	6	400	19	417	1.61e-158	455
TRINITY_DN106680_c0_g1_i1|m.2705	CSLE6_ORYSJ	51.401	714	337	5	33	744	11	716	0	801
TRINITY_DN106680_c0_g1_i2|m.2708	CSLE6_ORYSJ	55.53	443	195	2	33	475	11	451	0	536
TRINITY_DN106680_c0_g1_i5|m.2710	CSLE6_ORYSJ	51.681	714	335	5	33	744	11	716	0	809
TRINITY_DN106699_c1_g1_i1|m.2712	HDA14_ARATH	75.827	393	95	0	88	480	31	423	0	622
TRINITY_DN106699_c1_g1_i3|m.2714	HDA14_ARATH	82.326	215	38	0	1	215	209	423	3.37e-129	373
TRINITY_DN106699_c1_g1_i3|m.2715	HDA14_ARATH	65.132	152	53	0	36	187	31	182	5.19e-63	204
TRINITY_DN106600_c0_g1_i1|m.2717	HIBC5_ARATH	71.329	143	40	1	2	143	27	169	2.78e-69	218
TRINITY_DN106600_c0_g1_i2|m.2718	HIBC4_ARATH	71.223	139	40	0	1	139	263	401	6.65e-67	210
TRINITY_DN106600_c0_g1_i2|m.2719	HIBC5_ARATH	68.421	114	36	0	1	114	112	225	4.21e-54	177
TRINITY_DN106600_c0_g1_i4|m.2720	HIBC5_ARATH	67.102	383	122	2	1	379	26	408	0	541
TRINITY_DN106600_c0_g1_i4|m.2721	CNR6_MAIZE	73.563	87	23	0	7	93	81	167	1.27e-44	147
TRINITY_DN106600_c0_g1_i4|m.2722	CNR6_MAIZE	43.956	91	34	1	9	99	166	239	3.54e-20	84.3
TRINITY_DN106600_c0_g1_i6|m.2723	HIBC5_ARATH	68.598	328	102	1	1	327	26	353	2.14e-167	474
TRINITY_DN106600_c0_g1_i8|m.2724	HIBC4_ARATH	68.367	294	93	0	1	294	108	401	8.73e-143	410
TRINITY_DN106600_c0_g1_i9|m.2725	HIBC5_ARATH	63.158	171	60	2	102	271	1	169	5.85e-67	217
TRINITY_DN106600_c0_g1_i10|m.2726	HIBC5_ARATH	68.293	328	103	1	1	327	26	353	9.46e-167	473
TRINITY_DN106600_c0_g1_i11|m.2727	HIBC5_ARATH	63.973	297	104	1	1	294	112	408	7.48e-143	411
TRINITY_DN106600_c0_g1_i12|m.2728	HIBC5_ARATH	66.184	207	67	2	102	307	1	205	5.91e-92	281
TRINITY_DN106600_c0_g1_i14|m.2729	HIBC5_ARATH	67.102	383	122	2	1	379	26	408	0	541
TRINITY_DN106663_c0_g1_i1|m.2730	C734A_ARATH	77.043	514	108	4	19	532	12	515	0	823
TRINITY_DN106663_c0_g1_i2|m.2731	C734A_ARATH	70.098	204	52	3	1	204	182	376	5.63e-96	291
TRINITY_DN106663_c0_g1_i2|m.2732	C734A_ARATH	74.286	175	40	2	19	193	12	181	1.34e-87	269
TRINITY_DN106663_c0_g1_i3|m.2733	C734A_ARATH	77.252	444	85	6	1	443	87	515	0	710
TRINITY_DN106663_c0_g1_i4|m.2734	C734A_ARATH	75.219	343	76	3	1	343	182	515	0	539
TRINITY_DN106663_c0_g1_i4|m.2735	C734A_ARATH	74.286	175	40	2	19	193	12	181	1.34e-87	269
TRINITY_DN106663_c0_g1_i5|m.2736	C734A_ARATH	74.933	375	84	4	19	393	12	376	0	577
TRINITY_DN106618_c0_g1_i2|m.2737	Y4845_ARATH	61.017	236	88	2	1	236	2	233	3.6e-97	286
TRINITY_DN106618_c0_g1_i3|m.2740	Y4845_ARATH	75.463	216	43	4	1	216	29	234	1.03e-107	312
TRINITY_DN106618_c0_g1_i4|m.2742	Y4845_ARATH	75.926	216	42	4	1	216	29	234	9.05e-110	318
TRINITY_DN106618_c0_g1_i5|m.2747	Y4845_ARATH	67.932	237	72	2	1	237	2	234	7.45e-112	324
TRINITY_DN106679_c0_g2_i1|m.2752	TCHQD_ARATH	71.161	267	76	1	25	291	1	266	5.79e-142	403
TRINITY_DN106679_c0_g2_i2|m.2753	TCHQD_ARATH	73.408	267	70	1	1	267	1	266	3.1e-144	407
TRINITY_DN106679_c0_g2_i3|m.2755	TCHQD_ARATH	73.837	172	45	0	1	172	95	266	1.56e-88	262
TRINITY_DN106679_c0_g2_i4|m.2756	TCHQD_ARATH	80	70	14	0	1	70	1	70	3.79e-35	125
TRINITY_DN106679_c0_g2_i4|m.2756	TCHQD_ARATH	74.242	66	17	0	82	147	201	266	7.56e-29	109
TRINITY_DN106679_c0_g2_i7|m.2757	TCHQD_ARATH	72.093	172	48	0	1	172	95	266	6.17e-86	256
TRINITY_DN106679_c0_g2_i7|m.2758	TCHQD_ARATH	75.342	73	18	0	1	73	1	73	1.24e-34	122
TRINITY_DN106679_c0_g2_i9|m.2759	TCHQD_ARATH	73.408	267	70	1	1	267	1	266	3.1e-144	407
TRINITY_DN106679_c0_g2_i10|m.2761	TCHQD_ARATH	71.161	267	76	1	25	291	1	266	5.79e-142	403
TRINITY_DN106679_c0_g2_i11|m.2762	TCHQD_ARATH	71.161	267	76	1	25	291	1	266	5.79e-142	403
TRINITY_DN106679_c0_g2_i13|m.2763	TCHQD_ARATH	71.536	267	75	1	1	267	1	266	1.35e-139	396
TRINITY_DN106679_c0_g2_i15|m.2765	TCHQD_ARATH	71.161	267	76	1	25	291	1	266	5.79e-142	403
TRINITY_DN106679_c0_g2_i16|m.2766	TCHQD_ARATH	74.532	267	67	1	1	267	1	266	1.72e-147	416
TRINITY_DN106667_c0_g1_i2|m.2768	NUD16_ARATH	70.056	177	42	2	1	169	1	174	1.85e-74	224
TRINITY_DN106667_c0_g1_i6|m.2770	NUD16_ARATH	70.175	171	43	1	1	163	1	171	8.74e-74	222
TRINITY_DN106667_c0_g1_i8|m.2772	NUD16_ARATH	58.788	165	32	3	1	129	1	165	4.4e-46	150
TRINITY_DN106667_c0_g1_i9|m.2773	NUD16_ARATH	74.545	165	39	2	1	162	1	165	2.63e-73	221
TRINITY_DN106667_c0_g1_i10|m.2774	NUD16_ARATH	70.76	171	42	1	1	163	1	171	2.09e-74	224
TRINITY_DN106656_c1_g1_i1|m.2777	PPOCM_SPIOL	74.51	255	61	2	1	253	272	524	4.9e-135	394
TRINITY_DN106656_c1_g1_i1|m.2778	PPOCM_ARATH	75.581	172	36	3	1	170	1	168	2.61e-82	254
TRINITY_DN106656_c1_g1_i2|m.2780	PPOCM_ARATH	70.217	507	145	3	1	505	1	503	0	736
TRINITY_DN106656_c1_g1_i3|m.2782	PPOM_TOBAC	70.565	496	142	2	13	506	2	495	0	722
TRINITY_DN106639_c0_g2_i1|m.2784	TGA1B_MAIZE	36.496	137	73	8	25	154	195	324	1.43e-06	51.2
TRINITY_DN106639_c0_g2_i1|m.2785	SP13B_ARATH	53.509	114	41	5	14	115	35	148	8.41e-26	101
TRINITY_DN106639_c0_g2_i3|m.2786	SP13B_ARATH	42.643	333	136	14	81	391	12	311	2.41e-62	209
TRINITY_DN106639_c0_g2_i4|m.2788	SP13B_ARATH	44.013	309	121	12	14	301	35	312	4.29e-62	206
TRINITY_DN106639_c0_g2_i6|m.2790	TGA1B_MAIZE	36.496	137	73	8	25	154	195	324	2.94e-06	50.8
TRINITY_DN106639_c0_g2_i6|m.2791	SP13B_ARATH	55.155	194	72	7	1	181	1	192	1.27e-56	184
TRINITY_DN106639_c0_g2_i8|m.2793	SP13B_ARATH	43.188	345	141	14	1	323	1	312	3.81e-67	219
TRINITY_DN106639_c0_g2_i11|m.2795	SP13B_ARATH	42.515	334	137	14	81	392	12	312	5.2e-62	208
TRINITY_DN106639_c0_g2_i13|m.2797	SP13B_ARATH	44.058	345	137	14	1	323	1	311	9.8e-69	223
TRINITY_DN106639_c0_g2_i14|m.2799	SP13B_ARATH	44.156	308	120	12	14	300	35	311	2.07e-62	206
TRINITY_DN106639_c0_g2_i15|m.2801	SP13B_ARATH	35.496	262	109	11	12	262	147	359	2.56e-28	114
TRINITY_DN106639_c0_g2_i15|m.2802	SP13B_ARATH	50	150	60	7	1	137	1	148	5.11e-32	119
TRINITY_DN106635_c0_g1_i1|m.2803	HEMH_CUCSA	73.508	419	108	1	59	477	75	490	0	642
TRINITY_DN106648_c1_g4_i1|m.2805	LRP1C_ARATH	30.085	472	255	16	27	481	39	452	5.25e-40	155
TRINITY_DN106648_c1_g4_i3|m.2806	LRP1C_ARATH	31.417	487	259	19	6	471	20	452	6.28e-43	163
TRINITY_DN106648_c1_g4_i4|m.2807	LRP1C_ARATH	31.474	502	267	19	26	508	39	482	2.02e-44	167
TRINITY_DN106648_c1_g4_i5|m.2808	LRP1A_ARATH	40.964	166	84	5	2	159	203	362	2.07e-27	110
TRINITY_DN106648_c1_g4_i6|m.2809	LRP1C_ARATH	33.508	191	104	8	29	213	39	212	5.21e-08	57
TRINITY_DN106648_c1_g4_i9|m.2811	LRP1C_ARATH	31.801	522	274	23	6	504	20	482	1.54e-44	167
TRINITY_DN106610_c0_g1_i2|m.2814	DIM1B_ARATH	55.625	160	62	2	1	160	222	372	1.44e-53	177
TRINITY_DN106610_c0_g1_i2|m.2815	DIM1B_ARATH	51.163	172	76	2	1	171	1	165	3.8e-48	163
TRINITY_DN106610_c0_g1_i3|m.2816	DIM1B_ARATH	57.99	388	146	4	1	387	1	372	2.5e-149	431
TRINITY_DN106610_c0_g1_i4|m.2817	DIM1B_ARATH	56.923	390	147	5	1	387	1	372	1.09e-143	416
TRINITY_DN106610_c0_g1_i6|m.2818	DIM1B_ARATH	56.79	162	59	3	1	162	222	372	1.38e-53	177
TRINITY_DN106666_c0_g2_i2|m.2819	RBCMT_TOBAC	28.244	131	89	3	159	287	58	185	1.38e-06	52.8
TRINITY_DN106666_c0_g2_i3|m.2822	RBCMT_PEA	25.24	313	211	11	163	463	59	360	1.25e-12	73.9
TRINITY_DN106666_c0_g2_i6|m.2824	RBCMT_TOBAC	25.346	217	147	6	163	374	62	268	9.27e-10	63.9
TRINITY_DN106666_c0_g2_i7|m.2827	RBCMT_PEA	24.281	313	214	10	6	306	59	360	1.63e-12	71.2
TRINITY_DN106666_c0_g2_i9|m.2830	RBCMT_TOBAC	24.498	249	170	8	26	265	84	323	2.72e-11	68.6
TRINITY_DN106690_c2_g2_i2|m.2834	RHG1A_ARATH	39.172	725	371	25	1	696	1	684	3.46e-118	372
TRINITY_DN106690_c2_g2_i3|m.2837	RHG1A_ARATH	39.754	732	361	21	1	700	1	684	2.58e-123	385
TRINITY_DN106690_c2_g2_i4|m.2840	RHG1A_ARATH	39.227	724	372	24	1	696	1	684	8.44e-121	379
TRINITY_DN106690_c2_g2_i11|m.2842	RHG1A_ARATH	51.705	176	79	3	4	173	449	624	2.32e-46	164
TRINITY_DN106690_c2_g2_i13|m.2843	RHG1A_ARATH	37.298	681	358	24	1	652	1	641	3.55e-91	300
TRINITY_DN106690_c2_g2_i15|m.2846	RHG1A_ARATH	39.481	732	364	21	1	701	1	684	9.34e-123	384
TRINITY_DN106682_c1_g1_i1|m.2848	PDI54_ARATH	75.413	484	115	2	51	534	1	480	0	769
TRINITY_DN106682_c1_g1_i5|m.2849	PDI53_ARATH	70.044	227	67	1	1	227	257	482	6.87e-115	339
TRINITY_DN106614_c1_g1_i3|m.2850	TMKL1_ARATH	32.02	203	133	2	26	228	454	651	6.23e-34	131
TRINITY_DN106614_c1_g1_i3|m.2851	IMK3_ARATH	34.545	165	91	3	13	161	412	575	1.76e-21	94
TRINITY_DN106614_c1_g1_i4|m.2852	TMKL1_ARATH	33.555	301	172	5	57	335	357	651	2.25e-52	186
TRINITY_DN106614_c1_g1_i6|m.2853	TMKL1_ARATH	33.333	186	119	2	18	203	471	651	2.06e-34	132
TRINITY_DN106614_c1_g1_i6|m.2854	IMK3_ARATH	34.32	169	94	3	13	165	412	579	2.36e-22	97.4
TRINITY_DN106614_c1_g1_i7|m.2855	TMKL1_ARATH	33.333	186	119	2	17	202	471	651	2.18e-34	131
TRINITY_DN106614_c1_g1_i7|m.2856	IMK3_ARATH	34.32	169	94	3	13	165	412	579	2.36e-22	97.4
TRINITY_DN106614_c1_g1_i10|m.2857	TMKL1_ARATH	35.586	222	136	2	1	220	434	650	9.64e-43	155
TRINITY_DN106614_c1_g1_i11|m.2858	TMKL1_ARATH	34.409	186	117	1	8	193	471	651	4.01e-35	133
TRINITY_DN106614_c1_g1_i12|m.2859	TMKL1_ARATH	36.213	301	184	4	57	355	357	651	1.35e-61	212
TRINITY_DN106691_c0_g1_i2|m.2868	GLPT5_ARATH	83.03	165	28	0	24	188	316	480	1.65e-86	266
TRINITY_DN106691_c0_g1_i4|m.2870	GLPT5_ARATH	76.994	326	70	3	1	323	157	480	7.68e-169	481
TRINITY_DN106686_c0_g2_i1|m.2874	BAD1_ARATH	31.553	412	237	10	1	392	1	387	5.88e-55	190
TRINITY_DN106686_c0_g2_i2|m.2876	BAD1_ARATH	41.414	198	111	1	1	193	1	198	4.78e-48	165
TRINITY_DN106686_c0_g2_i4|m.2881	BAD1_ARATH	32.195	410	233	12	1	388	1	387	4.44e-54	188
TRINITY_DN106686_c0_g2_i7|m.2884	BAD1_ARATH	41.414	198	111	1	1	193	1	198	4.78e-48	165
TRINITY_DN106686_c0_g2_i8|m.2887	BAD1_ARATH	32.195	410	233	12	1	388	1	387	4.44e-54	188
TRINITY_DN106686_c0_g2_i10|m.2890	BAD1_ARATH	41.414	198	111	1	1	193	1	198	4.78e-48	165
TRINITY_DN106695_c0_g1_i1|m.2894	YMF19_HELAN	91.195	159	14	0	1	159	1	159	3.11e-95	275
TRINITY_DN106695_c0_g1_i2|m.2895	COX1_RAPSA	99.241	527	4	0	1	527	1	527	0	1046
TRINITY_DN106695_c0_g1_i3|m.2897	YMF19_ARATH	84.874	119	18	0	1	119	1	119	1.05e-69	209
TRINITY_DN106695_c0_g1_i4|m.2898	COX1_RAPSA	99.241	527	4	0	4	530	1	527	0	1046
TRINITY_DN106695_c0_g1_i5|m.2899	YCF2_POPTR	95.359	474	18	3	1	473	1206	1676	0	899
TRINITY_DN106628_c1_g1_i1|m.2901	BIP2C_ORYSI	57.447	94	40	0	1	94	379	472	3.49e-29	112
TRINITY_DN106628_c1_g1_i1|m.2902	P2C62_ARATH	64.286	56	20	0	46	101	669	724	3.23e-16	75.9
TRINITY_DN106628_c1_g1_i2|m.2903	P2C62_ARATH	64.286	56	20	0	46	101	669	724	3.23e-16	75.9
TRINITY_DN106628_c1_g1_i3|m.2904	P2C71_ORYSJ	56.923	130	56	0	1	130	334	463	3.27e-46	158
TRINITY_DN106628_c1_g1_i4|m.2905	P2C62_ARATH	64.286	56	20	0	46	101	669	724	3.23e-16	75.9
TRINITY_DN106628_c1_g1_i5|m.2906	P2C71_ORYSJ	55.2	250	111	1	335	583	214	463	5.47e-92	293
TRINITY_DN106628_c1_g1_i9|m.2909	P2C71_ORYSJ	58.046	174	73	0	1	174	290	463	1.87e-66	213
TRINITY_DN106628_c1_g1_i11|m.2910	P2C71_ORYSJ	57.143	119	51	0	1	119	290	408	1.62e-42	148
TRINITY_DN106628_c1_g1_i15|m.2911	BIP2C_ORYSJ	54.774	199	88	2	340	536	323	521	1.68e-68	233
TRINITY_DN106628_c1_g1_i16|m.2912	P2C71_ORYSJ	64.516	93	33	0	2	94	371	463	5.71e-35	127
TRINITY_DN106698_c0_g1_i1|m.2914	APBLA_ARATH	79.548	841	161	5	1	830	1	841	0	1368
TRINITY_DN106601_c0_g1_i1|m.2915	AP5M_ARATH	70.018	557	152	3	6	559	66	610	0	766
TRINITY_DN106601_c0_g1_i3|m.2917	AP5M_ARATH	67.981	634	176	4	1	631	1	610	0	843
TRINITY_DN106620_c0_g1_i1|m.2919	D2HDH_ARATH	63.09	233	76	6	42	272	20	244	9.29e-90	279
TRINITY_DN106620_c0_g1_i2|m.2920	D2HDH_ARATH	70.796	113	32	1	100	211	71	183	1.93e-49	172
TRINITY_DN106620_c0_g1_i4|m.2921	D2HDH_ARATH	70.796	113	32	1	100	211	71	183	1.93e-49	172
TRINITY_DN106620_c0_g1_i6|m.2922	D2HDH_ARATH	69.048	126	38	1	100	224	71	196	8.26e-56	190
TRINITY_DN106620_c0_g1_i7|m.2924	D2HDH_ARATH	70.796	113	32	1	100	211	71	183	1.93e-49	172
TRINITY_DN106620_c0_g1_i8|m.2925	D2HDH_ARATH	71.812	149	41	1	100	247	71	219	2.71e-71	231
TRINITY_DN106620_c0_g1_i10|m.2926	D2HDH_ARATH	70.796	113	32	1	100	211	71	183	1.93e-49	172
TRINITY_DN106620_c0_g2_i2|m.2927	D2HDH_ARATH	78.893	289	60	1	1	289	272	559	4.14e-166	475
TRINITY_DN106620_c0_g2_i3|m.2930	D2HDH_ARATH	74.757	206	51	1	7	212	355	559	4.16e-108	324
TRINITY_DN106620_c0_g2_i3|m.2932	D2HDH_ARATH	89.286	84	9	0	1	84	272	355	5.29e-45	155
TRINITY_DN106620_c0_g2_i5|m.2934	D2HDH_ARATH	76.333	300	59	2	1	300	272	559	1.26e-165	474
TRINITY_DN106672_c0_g1_i4|m.2936	PPR78_ARATH	61.657	519	189	6	6	523	1	510	0	675
TRINITY_DN106685_c0_g1_i2|m.2938	KTNB1_ARATH	48.148	54	28	0	1	54	266	319	4.53e-08	58.9
TRINITY_DN106685_c0_g1_i3|m.2939	KTNB1_ARATH	77.108	166	38	0	3	168	4	169	3.27e-91	288
TRINITY_DN106685_c0_g1_i3|m.2939	KTNB1_ARATH	27.972	143	102	1	19	160	103	245	9.3e-13	70.1
TRINITY_DN106685_c0_g1_i4|m.2940	KTNB1_ARATH	48.148	54	28	0	1	54	266	319	4.53e-08	58.9
TRINITY_DN106685_c0_g1_i6|m.2941	KTNB1_ARATH	48.148	54	28	0	1	54	266	319	4.53e-08	58.9
TRINITY_DN106685_c0_g1_i7|m.2943	KTNB1_ARATH	68.914	267	83	0	1	267	53	319	4.39e-134	415
TRINITY_DN106685_c0_g1_i8|m.2945	KTNB1_ARATH	48.148	54	28	0	1	54	266	319	4.53e-08	58.9
TRINITY_DN106685_c0_g1_i8|m.2946	KTNB1_ARATH	70	90	27	0	3	92	4	93	3.16e-38	139
TRINITY_DN106685_c0_g1_i9|m.2947	KTNB1_ARATH	68.987	316	98	0	3	318	4	319	7.69e-163	491
TRINITY_DN106685_c0_g1_i10|m.2949	KTNB1_ARATH	48.148	54	28	0	1	54	266	319	4.53e-08	58.9
TRINITY_DN106613_c0_g1_i1|m.2950	FRO8_ARATH	50.836	718	321	11	67	761	20	728	0	697
TRINITY_DN106613_c0_g1_i2|m.2952	FRO8_ARATH	60.837	406	158	1	67	472	20	424	8.7e-177	516
TRINITY_DN106613_c0_g1_i2|m.2953	FRO8_ARATH	36.788	193	106	6	3	183	540	728	2.37e-27	110
TRINITY_DN106613_c0_g1_i3|m.2955	FRO8_ARATH	63.063	222	81	1	1	222	202	422	1.46e-96	300
TRINITY_DN106613_c0_g1_i3|m.2956	FRO8_ARATH	36.788	193	106	6	3	183	540	728	2.37e-27	110
TRINITY_DN106613_c0_g1_i3|m.2957	FRO8_ARATH	57.576	66	26	1	67	130	20	85	8.42e-20	87.4
TRINITY_DN106613_c0_g1_i7|m.2959	FRO8_ARATH	52.156	719	317	12	67	768	20	728	0	709
TRINITY_DN106603_c0_g1_i2|m.2971	PCL1_ARATH	60.44	182	46	7	1	172	148	313	1.43e-52	173
TRINITY_DN106603_c0_g1_i5|m.2973	PCL1_ARATH	60.44	182	46	7	1	172	148	313	1.43e-52	173
TRINITY_DN106603_c0_g1_i7|m.2975	PCL1_ARATH	60.44	182	46	7	1	172	148	313	1.43e-52	173
TRINITY_DN106603_c0_g3_i1|m.2978	PCL1_ARATH	52.632	342	116	13	1	325	1	313	5.97e-91	277
TRINITY_DN106603_c0_g3_i2|m.2979	PCL1_ARATH	53.097	339	116	13	1	321	1	314	1.93e-89	273
TRINITY_DN106603_c0_g3_i3|m.2980	PCL1_ARATH	52.632	342	116	13	1	325	1	313	5.97e-91	277
TRINITY_DN106603_c0_g3_i4|m.2982	PCL1_ARATH	52.632	342	116	13	1	325	1	313	5.97e-91	277
TRINITY_DN106603_c0_g3_i7|m.2984	PCL1_ARATH	52.632	342	116	13	1	325	1	313	5.97e-91	277
TRINITY_DN106603_c0_g3_i9|m.2986	PCL1_ARATH	53.097	339	116	13	1	321	1	314	1.93e-89	273
TRINITY_DN106603_c0_g3_i10|m.2987	PCL1_ARATH	51.282	351	124	13	1	341	1	314	3.87e-89	273
TRINITY_DN106603_c0_g3_i11|m.2988	PCL1_ARATH	51.282	351	124	13	1	341	1	314	3.87e-89	273
TRINITY_DN106684_c0_g1_i1|m.2989	RS43_ARATH	88.55	262	30	0	1	262	1	262	2.14e-177	491
TRINITY_DN106684_c0_g1_i2|m.2990	RS4_SOLTU	88.931	262	29	0	1	262	1	262	1.31e-179	497
TRINITY_DN106684_c0_g1_i3|m.2992	RS43_ARATH	88.182	220	26	0	1	220	43	262	8.04e-146	409
TRINITY_DN106621_c0_g1_i1|m.2993	CDKD1_ORYSI	67.986	278	86	3	1	277	142	417	2.85e-134	389
TRINITY_DN106621_c0_g1_i1|m.2994	CDKD1_ORYSJ	87.5	128	16	0	8	135	13	140	9.57e-76	234
TRINITY_DN106621_c0_g1_i2|m.2995	CDKD1_ORYSJ	74.939	407	99	3	8	413	13	417	0	625
TRINITY_DN106617_c0_g2_i2|m.2996	LRK91_ARATH	52.471	263	118	5	5	266	370	626	2.43e-82	264
TRINITY_DN106617_c0_g2_i5|m.2997	LRK91_ARATH	45.758	389	197	5	2	383	241	622	5.08e-108	335
TRINITY_DN106630_c0_g1_i1|m.2998	PP316_ARATH	66.447	608	202	2	51	656	49	656	0	851
TRINITY_DN106630_c0_g1_i2|m.2999	PP316_ARATH	69.565	115	35	0	1	115	504	618	1.63e-44	155
TRINITY_DN106644_c0_g1_i2|m.3002	IKU2_ARATH	61.6	250	86	7	1	242	680	927	6.87e-95	301
TRINITY_DN106644_c0_g1_i3|m.3003	IKU2_ARATH	62.295	183	61	6	1	177	685	865	1.32e-66	222
TRINITY_DN106644_c0_g1_i5|m.3004	IKU2_ARATH	56.526	950	388	10	28	957	24	968	0	992
TRINITY_DN106644_c0_g1_i6|m.3006	IKU2_ARATH	49.587	242	113	4	1	237	465	702	1.11e-53	188
TRINITY_DN106644_c0_g1_i6|m.3006	IKU2_ARATH	32.639	144	85	3	1	141	393	527	4.51e-12	68.6
TRINITY_DN106644_c0_g1_i6|m.3006	IKU2_ARATH	28.704	108	76	1	5	111	301	408	1.09e-09	61.6
TRINITY_DN106644_c0_g1_i6|m.3006	IKU2_ARATH	33.628	113	74	1	1	112	345	457	4.6e-09	59.7
TRINITY_DN106644_c0_g1_i6|m.3006	IKU2_ARATH	28.889	135	72	2	1	111	202	336	3.3e-06	51.2
TRINITY_DN106644_c0_g1_i7|m.3008	IKU2_ARATH	38.462	117	67	2	1	112	586	702	1.43e-17	80.1
TRINITY_DN106644_c0_g1_i9|m.3010	IKU2_ARATH	56	100	44	0	1	100	422	521	5.21e-24	97.8
TRINITY_DN106644_c0_g1_i9|m.3010	IKU2_ARATH	30.693	101	70	0	1	101	302	402	2.41e-10	58.9
TRINITY_DN106644_c0_g1_i9|m.3010	IKU2_ARATH	35.644	101	65	0	1	101	374	474	2.71e-10	58.9
TRINITY_DN106644_c0_g1_i9|m.3010	IKU2_ARATH	30.693	101	70	0	1	101	350	450	1.66e-09	56.6
TRINITY_DN106644_c0_g1_i9|m.3010	IKU2_ARATH	38.614	101	61	1	1	101	470	569	4.4e-07	49.7
TRINITY_DN106644_c0_g1_i9|m.3010	IKU2_ARATH	36.364	88	55	1	15	101	172	259	5.14e-07	49.3
TRINITY_DN106644_c0_g1_i9|m.3010	IKU2_ARATH	29.167	96	68	0	6	101	188	283	8.36e-07	48.9
TRINITY_DN106644_c0_g1_i9|m.3010	IKU2_ARATH	29.703	101	70	1	1	101	279	378	1.1e-06	48.5
TRINITY_DN106644_c0_g1_i9|m.3010	IKU2_ARATH	30.328	122	62	2	3	101	209	330	1.4e-06	48.1
TRINITY_DN106634_c0_g2_i2|m.3011	KN7A_TOBAC	75.63	119	29	0	1	119	841	959	1.15e-61	205
TRINITY_DN106634_c0_g2_i3|m.3012	KN7A_TOBAC	80.455	967	178	9	1	964	1	959	0	1570
TRINITY_DN106640_c0_g1_i1|m.3013	SFH3_ARATH	83.056	301	51	0	21	321	22	322	0	544
TRINITY_DN106640_c0_g1_i4|m.3015	SFH3_ARATH	81.902	326	59	0	21	346	22	347	0	582
TRINITY_DN106640_c0_g1_i5|m.3016	SFH3_ARATH	79.88	333	66	1	102	434	22	353	0	573
TRINITY_DN106673_c0_g3_i1|m.3018	RNG1A_ARATH	50.746	402	182	7	4	391	120	519	6.08e-118	355
TRINITY_DN106673_c0_g3_i2|m.3020	RNG1A_ARATH	50.485	412	187	8	53	449	110	519	2.4e-120	364
TRINITY_DN106673_c0_g4_i1|m.3022	RNG1A_ARATH	51.815	303	131	7	49	338	109	409	8.78e-85	268
TRINITY_DN106604_c0_g1_i2|m.3024	SDN3_ARATH	51.876	453	201	5	1	442	1	447	2.06e-149	449
TRINITY_DN106604_c0_g1_i2|m.3024	SDN3_ARATH	45.078	193	87	5	320	510	604	779	8.36e-37	148
TRINITY_DN106604_c0_g1_i2|m.3024	SDN3_ARATH	47.287	129	67	1	317	445	462	589	5.78e-29	124
TRINITY_DN106604_c0_g1_i3|m.3025	SDN3_ARATH	52.392	439	196	4	6	433	11	447	3.8e-148	446
TRINITY_DN106604_c0_g1_i3|m.3025	SDN3_ARATH	44.103	195	90	5	311	503	604	781	1.81e-35	144
TRINITY_DN106604_c0_g1_i3|m.3025	SDN3_ARATH	47.287	129	67	1	308	436	462	589	3.1e-28	122
TRINITY_DN106604_c0_g1_i4|m.3026	SDN3_ARATH	52.809	178	79	2	1	177	1	174	2.11e-53	184
TRINITY_DN106604_c0_g1_i4|m.3027	SDN3_ARATH	45.223	157	77	3	1	150	293	447	2.49e-32	124
TRINITY_DN106604_c0_g1_i4|m.3027	SDN3_ARATH	47.287	129	67	1	25	153	462	589	1.32e-31	122
TRINITY_DN106604_c0_g1_i4|m.3027	SDN3_ARATH	40.845	142	68	3	28	169	604	729	1.44e-26	108
TRINITY_DN106637_c0_g1_i1|m.3028	CSCLE_ARATH	74.436	798	198	3	8	804	24	816	0	1217
TRINITY_DN106637_c0_g1_i2|m.3030	CSCLE_ARATH	69.036	394	117	2	8	401	24	412	0	549
TRINITY_DN106637_c0_g1_i2|m.3031	CSCLE_ARATH	80	370	73	1	1	369	447	816	0	623
TRINITY_DN106654_c0_g1_i1|m.3033	IQM1_ARATH	64.74	519	148	7	24	542	1	484	0	652
TRINITY_DN106654_c0_g1_i2|m.3034	IQM1_ARATH	63.532	521	155	7	24	544	1	486	0	646
TRINITY_DN106671_c0_g4_i1|m.3035	MGAT3_RAT	27.044	318	168	12	84	358	206	502	2.03e-17	87
TRINITY_DN106671_c0_g4_i2|m.3037	MGAT3_RAT	27.044	318	168	12	81	355	206	502	2.24e-17	86.7
TRINITY_DN106671_c0_g4_i5|m.3039	MGAT3_RAT	27.044	318	168	12	84	358	206	502	2.03e-17	87
TRINITY_DN106671_c0_g4_i6|m.3042	MGAT3_RAT	27.044	318	168	12	84	358	206	502	3.12e-17	86.3
TRINITY_DN106671_c0_g4_i8|m.3044	MGAT3_RAT	27.044	318	168	12	84	358	206	502	2.03e-17	87
TRINITY_DN106605_c0_g1_i1|m.3046	YK50_YEAST	30.791	354	212	9	49	386	14	350	2.46e-42	154
TRINITY_DN106605_c0_g1_i2|m.3047	YF38_SCHPO	33.69	187	109	4	57	239	180	355	4.58e-23	100
TRINITY_DN106605_c0_g1_i2|m.3048	HDHD5_MOUSE	40.23	87	50	1	48	134	46	130	9.01e-13	67.4
TRINITY_DN106605_c0_g1_i3|m.3049	HDHD5_MOUSE	32.479	234	139	4	48	277	46	264	9.53e-33	127
TRINITY_DN106605_c0_g1_i3|m.3050	YF38_SCHPO	34.066	91	47	3	11	101	260	337	1.23e-10	59.7
TRINITY_DN106605_c0_g1_i5|m.3051	HDHD5_MOUSE	32.627	236	140	4	48	279	46	266	1.14e-32	128
TRINITY_DN106605_c0_g1_i6|m.3052	HDHD5_MOUSE	40.23	87	50	1	48	134	46	130	9.01e-13	67.4
TRINITY_DN106605_c0_g1_i6|m.3053	HDHD5_HUMAN	28.682	129	75	3	5	129	150	265	1.77e-08	54.7
TRINITY_DN106605_c0_g1_i7|m.3054	YF38_SCHPO	33.69	187	109	4	58	240	180	355	4.35e-23	100
TRINITY_DN106605_c0_g1_i7|m.3055	HDHD5_MOUSE	41.096	73	43	0	48	120	46	118	8.35e-12	64.3
TRINITY_DN106605_c0_g1_i8|m.3056	HDHD5_MOUSE	32.89	301	174	6	48	343	46	323	3.62e-42	154
TRINITY_DN106605_c0_g1_i9|m.3057	YF38_SCHPO	33.69	187	109	4	58	240	180	355	4.35e-23	100
TRINITY_DN106605_c0_g1_i9|m.3058	HDHD5_MOUSE	41.096	73	43	0	47	119	46	118	7.14e-12	64.3
TRINITY_DN106605_c0_g1_i10|m.3059	YF38_SCHPO	33.69	187	109	4	57	239	180	355	4.58e-23	100
TRINITY_DN106605_c0_g1_i10|m.3060	HDHD5_MOUSE	40	80	48	0	43	122	39	118	2.11e-12	66.6
TRINITY_DN106605_c0_g1_i11|m.3061	HDHD5_MOUSE	41.096	73	43	0	48	120	46	118	8.35e-12	64.3
TRINITY_DN106605_c0_g1_i11|m.3062	YF38_SCHPO	35.246	122	68	3	2	123	244	354	1.02e-14	72.4
TRINITY_DN106605_c0_g1_i12|m.3064	HDHD5_MOUSE	29.56	159	92	4	5	158	150	293	6.34e-13	69.3
TRINITY_DN106605_c0_g1_i12|m.3065	HDHD5_MOUSE	41.096	73	43	0	48	120	46	118	8.35e-12	64.3
TRINITY_DN106661_c0_g1_i2|m.3066	RRPO_OENBE	83.117	77	13	0	447	523	5	81	1.95e-39	143
TRINITY_DN106662_c1_g1_i2|m.3067	RBM39_PONAB	43.103	406	184	11	208	598	132	505	2.31e-83	273
TRINITY_DN106662_c1_g1_i4|m.3068	RBM39_HUMAN	42.822	404	208	9	246	643	132	518	1.55e-84	278
TRINITY_DN106662_c1_g1_i5|m.3070	RBM39_HUMAN	42.822	404	208	9	246	643	132	518	1.61e-84	278
TRINITY_DN106669_c1_g3_i2|m.3072	TGA6_ARATH	70.44	159	23	2	1	135	1	159	6.34e-72	221
TRINITY_DN106669_c1_g3_i4|m.3073	TGA6_ARATH	75.127	197	25	2	1	173	1	197	3.44e-103	302
TRINITY_DN106669_c1_g3_i5|m.3074	TGA6_ARATH	70.44	159	23	2	1	135	1	159	6.34e-72	221
TRINITY_DN106669_c1_g3_i7|m.3075	HBP1C_WHEAT	82.036	334	58	1	1	332	143	476	0	555
TRINITY_DN106669_c1_g3_i7|m.3076	NDUA6_ARATH	69.6	125	37	1	3	127	10	133	3.61e-61	186
TRINITY_DN106669_c1_g3_i11|m.3077	HBP1C_WHEAT	67.769	121	37	1	4	122	120	240	1.75e-45	156
TRINITY_DN106626_c0_g1_i5|m.3078	FRL5_ARATH	32.588	313	191	8	571	866	493	802	2.43e-25	117
TRINITY_DN106626_c0_g1_i5|m.3078	FRL5_ARATH	28.405	257	175	4	604	852	182	437	4.81e-18	93.6
TRINITY_DN106626_c0_g1_i5|m.3078	FRL5_ARATH	32.576	132	88	1	446	577	571	701	1.55e-08	62.8
TRINITY_DN106626_c0_g1_i5|m.3078	FRL5_ARATH	23.952	334	210	9	243	570	43	338	4e-06	54.7
TRINITY_DN106655_c0_g1_i1|m.3079	TAUE3_ARATH	64.341	129	45	1	15	143	3	130	6.08e-41	145
TRINITY_DN106655_c0_g3_i1|m.3080	TAUE3_ARATH	63.359	131	47	1	1	131	1	130	1.09e-41	146
TRINITY_DN106655_c1_g1_i2|m.3081	NHL13_ARATH	51.383	253	112	1	109	350	8	260	5.28e-92	278
TRINITY_DN106655_c1_g1_i3|m.3082	NHL13_ARATH	52.174	253	110	1	109	350	8	260	4.74e-94	283
TRINITY_DN106652_c1_g1_i1|m.3097	GYP7_YARLI	32.642	193	110	1	5	197	495	667	1.23e-29	118
TRINITY_DN106652_c1_g1_i2|m.3098	GYP7_YARLI	32.642	193	110	1	5	197	495	667	1.64e-29	118
TRINITY_DN106652_c1_g2_i1|m.3100	GYP7_YARLI	32.184	174	98	1	1	174	514	667	1.4e-25	106
TRINITY_DN106652_c1_g2_i2|m.3101	GYP7_YARLI	32.184	174	98	1	1	174	514	667	1.4e-25	106
TRINITY_DN106652_c1_g2_i3|m.3102	GYP7_YARLI	32.184	174	98	1	1	174	514	667	1.44e-25	106
TRINITY_DN106652_c1_g2_i4|m.3103	GYP7_YARLI	32.184	174	98	1	1	174	514	667	1.4e-25	106
TRINITY_DN106652_c2_g3_i1|m.3104	TBC15_MOUSE	41.573	89	47	2	357	443	375	460	9.1e-11	67.8
TRINITY_DN106652_c2_g3_i2|m.3106	GYP7_SCHPO	41.379	58	33	1	48	104	381	438	3.81e-07	53.5
TRINITY_DN106652_c2_g3_i3|m.3109	TBC15_MOUSE	41.573	89	47	2	357	443	375	460	9.18e-11	67.8
TRINITY_DN106652_c2_g3_i5|m.3112	TBC16_HUMAN	50	64	30	1	381	442	491	554	2.66e-10	66.2
TRINITY_DN106652_c2_g3_i5|m.3112	TBC16_HUMAN	38.889	72	44	0	53	124	401	472	4.95e-06	52.8
TRINITY_DN106652_c2_g3_i6|m.3115	TBC16_HUMAN	50	64	30	1	381	442	491	554	2.59e-10	66.2
TRINITY_DN106652_c2_g3_i6|m.3115	TBC16_HUMAN	38.889	72	44	0	53	124	401	472	8.55e-07	55.1
TRINITY_DN106652_c2_g3_i10|m.3117	GYP7_SCHPO	33.784	74	48	1	2	74	381	454	3.44e-07	55.1
TRINITY_DN106652_c2_g3_i11|m.3119	GYP7_SCHPO	33.784	74	48	1	43	115	381	454	4.33e-07	55.5
TRINITY_DN106652_c2_g3_i12|m.3120	GYP7_SCHPO	41.379	58	33	1	8	64	381	438	2.49e-07	53.1
TRINITY_DN106652_c2_g4_i1|m.3123	MUTYH_ARATH	70.588	34	10	0	13	46	118	151	6.09e-09	56.2
TRINITY_DN106652_c2_g4_i1|m.3123	MUTYH_ARATH	70.588	34	10	0	79	112	118	151	6.09e-09	56.2
TRINITY_DN106658_c0_g4_i1|m.3124	UFD1_DICDI	37.349	166	87	4	90	254	46	195	8.66e-21	97.1
TRINITY_DN106658_c0_g4_i2|m.3125	UFD1_DICDI	35.644	202	102	6	90	280	46	230	9.52e-22	99.8
TRINITY_DN106641_c0_g1_i2|m.3126	URT1_FRAAN	55.99	409	176	4	5	410	10	417	9.82e-158	456
TRINITY_DN106612_c0_g1_i4|m.3128	FPA_ARATH	46.324	136	63	1	1	126	461	596	3.98e-30	126
TRINITY_DN106689_c1_g1_i1|m.3130	CTPA3_ARATH	76.358	313	73	1	2	313	207	519	3.49e-173	493
TRINITY_DN106689_c1_g1_i1|m.3131	CTPA3_ARATH	63.542	96	28	3	65	154	46	140	2.02e-28	112
TRINITY_DN106689_c1_g1_i2|m.3133	CTPA3_ARATH	72.927	410	102	4	55	456	34	442	0	611
TRINITY_DN106689_c1_g1_i6|m.3135	CTPA3_ARATH	73.058	412	101	5	55	457	34	444	0	613
TRINITY_DN106689_c1_g1_i7|m.3138	CTPA3_ARATH	74.766	107	27	0	2	108	207	313	1.68e-49	166
TRINITY_DN106689_c1_g1_i8|m.3139	CTPA3_ARATH	69.942	519	140	6	9	520	10	519	0	723
TRINITY_DN106643_c0_g2_i3|m.3141	COBRA_ARATH	78.632	117	23	1	1	115	236	352	1.35e-63	202
TRINITY_DN106643_c0_g2_i4|m.3142	COBRA_ARATH	77.201	443	98	2	1	441	1	442	0	749
TRINITY_DN106643_c0_g2_i8|m.3144	COBRA_ARATH	82.883	111	19	0	1	111	100	210	1.03e-63	202
TRINITY_DN106643_c0_g2_i10|m.3145	COBRA_ARATH	77.778	162	34	1	1	160	216	377	5.11e-92	277
TRINITY_DN106660_c0_g1_i1|m.3146	LRK81_ARATH	72.344	687	184	5	13	694	3	688	0	967
TRINITY_DN106660_c0_g1_i2|m.3147	LRK81_ARATH	80.085	236	46	1	1	235	453	688	7.01e-135	399
TRINITY_DN106675_c0_g1_i1|m.3148	ACO13_MOUSE	43.478	92	51	1	53	144	35	125	3.04e-16	73.6
TRINITY_DN106675_c1_g1_i1|m.3149	ACO13_MOUSE	45.098	102	56	0	65	166	37	138	2.27e-23	92.8
TRINITY_DN106675_c1_g1_i6|m.3152	ACO13_MOUSE	43.564	101	53	1	19	115	38	138	1.06e-19	81.6
TRINITY_DN106675_c2_g1_i1|m.3156	DYAD_ARATH	54.545	121	55	0	30	150	296	416	7.32e-35	132
TRINITY_DN106675_c2_g1_i3|m.3159	DYAD_ARATH	50.685	146	72	0	30	175	296	441	5.17e-42	152
TRINITY_DN106675_c2_g1_i7|m.3164	DYAD_ARATH	52.308	130	62	0	30	159	296	425	1.07e-36	136
TRINITY_DN106675_c2_g1_i9|m.3168	DYAD_ARATH	54.545	121	55	0	30	150	296	416	7.32e-35	132
TRINITY_DN106675_c2_g1_i10|m.3171	DYAD_ARATH	50.685	146	72	0	30	175	296	441	5.17e-42	152
TRINITY_DN106675_c2_g1_i12|m.3175	DYAD_ARATH	54.545	121	55	0	30	150	296	416	7.32e-35	132
TRINITY_DN106675_c2_g1_i13|m.3178	DYAD_ARATH	54.545	121	55	0	30	150	296	416	7.32e-35	132
TRINITY_DN106675_c2_g1_i16|m.3181	DYAD_ARATH	54.545	121	55	0	30	150	296	416	7.32e-35	132
TRINITY_DN106675_c2_g1_i21|m.3185	DYAD_ARATH	52.308	130	62	0	30	159	296	425	1.07e-36	136
TRINITY_DN106675_c2_g1_i23|m.3188	DYAD_ARATH	52.308	130	62	0	30	159	296	425	1.07e-36	136
TRINITY_DN106675_c2_g1_i26|m.3193	DYAD_ARATH	50.685	146	72	0	30	175	296	441	5.17e-42	152
TRINITY_DN106623_c0_g1_i1|m.3220	Y4862_ARATH	49.582	718	357	3	1	717	1	714	0	598
TRINITY_DN106623_c0_g1_i1|m.3220	Y4862_ARATH	37.898	628	322	11	557	1174	480	1049	2.4e-94	329
TRINITY_DN106623_c0_g2_i1|m.3221	Y4862_ARATH	48.675	717	348	5	12	713	1	712	0	577
TRINITY_DN106623_c0_g2_i1|m.3221	Y4862_ARATH	37.838	629	322	11	562	1176	476	1049	2.16e-90	318
TRINITY_DN106623_c0_g3_i1|m.3223	Y4862_ARATH	47.368	95	50	0	2	96	538	632	2.61e-19	84.3
TRINITY_DN106623_c0_g3_i1|m.3223	Y4862_ARATH	44.554	101	53	1	2	102	615	712	1.86e-14	70.5
TRINITY_DN106623_c0_g3_i1|m.3223	Y4862_ARATH	40.698	86	51	0	17	102	476	561	1.7e-10	59.3
TRINITY_DN106608_c0_g2_i1|m.3224	YODA_ARATH	63.383	538	175	13	4	535	3	524	0	554
TRINITY_DN106608_c0_g2_i2|m.3226	YODA_ARATH	73.367	398	101	4	4	399	179	573	0	543
TRINITY_DN106608_c0_g2_i2|m.3227	YODA_ARATH	50.265	189	80	9	1	185	1	179	3.63e-27	110
TRINITY_DN106608_c0_g2_i4|m.3229	YODA_ARATH	65.417	587	181	13	4	584	3	573	0	646
TRINITY_DN106646_c0_g1_i2|m.3231	HDG11_ARATH	71.774	124	32	1	1	124	474	594	8.74e-55	185
TRINITY_DN106646_c0_g1_i3|m.3232	HDG11_ARATH	66.429	700	217	9	11	701	28	718	0	949
TRINITY_DN106646_c0_g1_i4|m.3235	HDG12_ARATH	59.836	122	31	2	1	121	582	686	7.25e-38	137
TRINITY_DN106646_c0_g1_i5|m.3236	HDG11_ARATH	66.89	447	136	6	14	452	31	473	0	632
TRINITY_DN106646_c0_g1_i5|m.3237	HDG12_ARATH	61.567	268	80	5	10	273	438	686	6.06e-104	320
TRINITY_DN106694_c0_g1_i1|m.3240	PUX9_ARATH	39.431	246	114	9	1	211	1	246	2.87e-37	138
TRINITY_DN106694_c0_g1_i2|m.3242	PUX9_ARATH	39.431	246	114	9	1	211	1	246	2.87e-37	138
TRINITY_DN106694_c0_g1_i3|m.3243	PUX9_ARATH	39.844	256	119	9	1	221	1	256	1.38e-39	145
TRINITY_DN106694_c0_g1_i6|m.3244	PUX9_ARATH	35.652	345	162	12	1	288	1	342	3.92e-45	163
TRINITY_DN106694_c0_g2_i5|m.3246	PUX8_ARATH	52.212	226	79	4	63	269	349	564	7.59e-59	199
TRINITY_DN106694_c0_g3_i2|m.3247	PUX8_ARATH	41.935	93	44	2	1	93	349	431	3.59e-11	62.4
TRINITY_DN106694_c0_g3_i4|m.3248	PUX8_ARATH	45.251	179	69	4	1	160	349	517	6.03e-32	122
TRINITY_DN106624_c1_g1_i1|m.3249	PPK15_SCHPO	37.572	346	176	7	390	702	121	459	2.16e-59	212
TRINITY_DN106624_c1_g1_i2|m.3250	PPK15_SCHPO	37.572	346	176	7	402	714	121	459	2.43e-59	212
TRINITY_DN106609_c1_g1_i2|m.3251	ERG1_PANGI	77.586	522	110	2	1	522	23	537	0	832
TRINITY_DN106609_c1_g1_i4|m.3252	ERG1_PANGI	77.778	522	109	2	1	522	23	537	0	828
TRINITY_DN106664_c0_g1_i1|m.3254	PP114_ARATH	54.795	730	315	7	32	757	27	745	0	771
TRINITY_DN106677_c0_g1_i1|m.3255	ATG4_MEDTR	62.602	492	171	4	1	486	3	487	0	570
TRINITY_DN106677_c0_g1_i3|m.3257	ATG4_MEDTR	62.91	488	168	4	82	563	7	487	0	569
TRINITY_DN106677_c0_g1_i4|m.3259	ATG4_MEDTR	62.398	492	172	4	1	486	3	487	0	574
TRINITY_DN106670_c0_g1_i1|m.3261	ATL46_ARATH	70.8	250	59	3	30	269	2	247	1.64e-115	339
[truncated: 73,492 more rows]

## Sheet: S9_40_TopBlastp_species
Table S9_Top BLASTp hits with over 70% similarities
Species	Number of identical hits
Arabidopsis thaliana	1659
Orysa sativa	977
Nicotiana tabacum	318
Solanum lycopersicum	200
Solanum tuberosum	198
Glycine max	198
Pisum sativum	193
Ricinus communis	150
Vitis vinifera	132
Zea mays	104
Spinacia oleracea	103
Populus trichocarpa	82
Gossypium hirsutum	81
Hordeum vulgare	70
Petunia hybrida	70
Cucumis sativus	54
Daucus carota	52
Medicago sativa	51
Lotus japonicus	42
Brassica napus	37
Vigna radiata	34
Phaseolus vulgaris	31
Hevea brasiliensis	30
Triticum aestivum	29
Prunus armeniaca	28
Ipomoea batatas	27
Rhizophora stylosa	21
Euphorbia esula	20
Malus domestica	20
Antirrhinum majus	19
Bruguiera gymnorhiza	18
Coffea arabica	18
Fragaria ananassa	18
Citrus sinensis	16
Populus jackii	16
Cicer arietinum	15
Citrullus lanatus	15
Cucurbita maxima	15
Ipomoea nil	15
Prunus persica	15
Citrus limon	14
Prunus avium	14
Vigna unguiculata	14
Helianthus annuus	13
Panax ginseng	13
Prunus dulcis	12
Actinidia deliciosa	11
Eucalyptus globulus	10
Lilium longiflorum	10
Olea europaea	10
Vicia faba	10

## Sheet: Table_S10_functional_annotation
Table_S10_Overview of functional annotation by homology
Category	No. of transcripts
Predicted ORFs	131070
Predicted proteins	101462
sprot_Top_BLASTX_hit	119851
sprot_Top_BLASTP_hit	75491
Pfam	59197
SignalP	7044

[truncated: 23 more sheets: Table_S11_Trinnotate_annot, Table_S12_Pfam domain , Table_S13_GO_BP_blastX, Table_S14_GO_CC_blastX, Table_S15_GO_MF_blastX, Table_S16_GO_BP_blastP, Table_S17_GO_CC_blastP, Table_S18_GO_MF_blastp, Table_S19_KEGG_blastx, Table_S20_KEGG_blastP, S21_diffExpr.P0.001_matrix, S22_up_regulated, S23_downregulated, S24_GO_BP_Up, S25_GO_MF_Up, S26_GO_CC_Up, S27_GO_BP_Down, S28_GO_MF_Down, S29_GO_CC_Down, S30_UpRegsKEGG …]
